# Supplementary material for: A synergistic negative effect of gestational smoke-exposure and small litter size on rat placental efficiency, vascularisation and angiogenic factors mRNA expression
Source: PLoS One. 2017 Jul 18;12(7):e0181348. doi: 10.1371/journal.pone.0181348 (PMC5515421; doi:10.1371/journal.pone.0181348)
Supplement: S1 Datesets — Data for litter size, birth weight, placental weight, placental efficiency, proportion of labyrinth in placenta, labyrinth vascularisation, fetal capillary diameter and placental angiogenic factors mRNA expression. (XLS) [file pone.0181348.s001.xls]

## Sheet: fetal weight plcental weight
group	rat number	Fetal weight(g)	Placental weight(g)	fetus-to-placenta weight ratio
Control group	N1	1.067	0.417	2.55875
Control group	N1	1.159	0.559	2.07335
Control group	N1	1.112	0.487	2.28337
Control group	N1	1.098	0.609	1.80296
Control group	N1	1.038	0.488	2.12705
Control group	N1	1.203	0.622	1.93408
Control group	N1	1.121	0.532	2.10714
Control group	N1	1.216	0.439	2.76993
Control group	N1	1.16	0.4	2.9
Control group	N1	1.174	0.368	3.19022
Control group	N1	1.041	0.421	2.47268
Control group	N2	1.002	0.472	2.12288
Control group	N2	1.279	0.571	2.23993
Control group	N2	1.149	0.526	2.18441
Control group	N2	1.109	0.6	1.84833
Control group	N2	1.084	0.569	1.9051
Control group	N2	1.222	0.479	2.55115
Control group	N2	1.145	0.497	2.30382
Control group	N2	1.16	0.529	2.19282
Control group	N2	1.317	0.586	2.24744
Control group	N2	1.156	0.464	2.49138
Control group	N2	1.171	0.578	2.02595
Control group	N2	1.051	0.473	2.22199
Control group	N2	1.19	0.59	2.01695
Control group	N2	1.03	0.596	1.72819
Control group	N2	1.093	0.585	1.86838
Control group	N3	0.999	0.375	2.664
Control group	N3	0.973	0.412	2.36165
Control group	N3	0.939	0.454	2.06828
Control group	N3	1.035	0.326	3.17485
Control group	N3	0.971	0.417	2.32854
Control group	N3	0.985	0.265	3.71698
Control group	N3	0.808	0.368	2.19565
Control group	N3	0.83	0.268	3.09701
Control group	N3	1.003	0.385	2.60519
Control group	N3	1.003	0.373	2.68901
Control group	N3	1.12	0.366	3.06011
Control group	N3	0.988	0.422	2.34123
Control group	N3	0.972	0.384	2.53125
Control group	N3	0.877	0.356	2.46348
Control group	N4	1.22	0.49	2.4898
Control group	N4	1.263	0.402	3.14179
Control group	N4	1.304	0.526	2.47909
Control group	N4	1.447	0.448	3.22991
Control group	N4	1.32	0.58	2.27586
Control group	N4	1.434	0.321	4.46729
Control group	N4	1.102	0.407	2.70762
Control group	N4	1.205	0.411	2.93187
Control group	N4	1.388	0.492	2.82114
Control group	N4	1.142	0.44	2.59545
Control group	N4	1.29	0.463	2.78618
Control group	N4	1.515	0.451	3.3592
Control group	N4	1.039	0.455	2.28352
Control group	N5	1.20537	0.57028	2.11365
Control group	N5	1.2213	0.55438	2.203
Control group	N5	0.84783	0.36358	2.33189
Control group	N5	0.97881	0.38478	2.54382
Control group	N5	1.12218	0.4823	2.32673
Control group	N5	1.24608	0.43248	2.88124
Control group	N5	1.29387	0.4823	2.68271
Control group	N5	1.31157	0.4081	3.21384
Control group	N5	1.13103	0.31164	3.62928
Control group	N5	1.42485	0.47488	3.00044
Control group	N5	1.08147	0.39856	2.71344
Control group	N5	1.36644	0.48336	2.82696
Control group	N5	1.21953	0.56922	2.14246
Control group	N5	1.18059	0.44414	2.65815
Control group	N6	1.667	0.402	4.14677
Control group	N6	1.613	0.412	3.91505
Control group	N6	1.57	0.399	3.93484
Control group	N6	1.717	0.327	5.25076
Control group	N6	1.703	0.374	4.55348
Control group	N6	1.873	0.409	4.57946
Control group	N6	1.693	0.415	4.07952
Control group	N6	1.602	0.364	4.4011
Control group	N6	1.465	0.319	4.59248
Control group	N6	1.672	0.328	5.09756
Control group	N6	1.514	0.312	4.85256
Control group	N6	1.544	0.358	4.31285
Control group	N6	1.607	0.335	4.79701
Control group	N6	1.539	0.38	4.05
Control group	N6	1.632	0.375	4.352
Control group	N7	1.087	0.504	2.15675
Control group	N7	0.974	0.598	1.62876
Control group	N7	0.911	0.419	2.17422
Control group	N7	0.999	0.514	1.94358
Control group	N7	0.952	0.396	2.40404
Control group	N7	1.035	0.372	2.78226
Control group	N7	1.048	0.447	2.34452
Control group	N7	1.369	0.302	4.53311
Control group	N7	1.05	0.594	1.76768
Control group	N7	0.868	0.55	1.57818
Control group	N7	0.971	0.55	1.76545
Control group	N7	1.023	0.478	2.14017
Control group	N7	1.093	0.533	2.05066
Control group	N7	1.106	0.458	2.41485
Control group	N7	1.246	0.456	2.73246
Control group	N8	1.12	0.334	3.35329
Control group	N8	1.012	0.364	2.78022
Control group	N8	1.242	0.459	2.70588
Control group	N8	1.115	0.434	2.56912
Control group	N8	1.01	0.364	2.77473
Control group	N8	1.156	0.376	3.07447
Control group	N8	0.804	0.318	2.5283
Control group	N8	1.011	0.382	2.6466
Control group	N8	1.161	0.396	2.93182
Control group	N8	1.039	0.532	1.95301
smoke exposed NP-LBW	M-NP1	0.736	0.322	2.28571
smoke exposed NP-LBW	M-NP1	0.929	0.502	1.8506
smoke exposed NP-LBW	M-NP1	0.995	0.503	1.97813
smoke exposed NP-LBW	M-NP1	0.91	0.558	1.63082
smoke exposed NP-LBW	M-NP1	1.067	0.524	2.03626
smoke exposed NP-LBW	M-NP1	0.964	0.498	1.93574
smoke exposed NP-LBW	M-NP1	1.069	0.494	2.16397
smoke exposed NP-LBW	M-NP1	0.91	0.558	1.63082
smoke exposed NP-LBW	M-NP1	1.048	0.563	1.86146
smoke exposed NP-LBW	M-NP1	1.017	0.468	2.17308
smoke exposed NP-LBW	M-NP1	1.051	0.515	2.04078
smoke exposed NP-LBW	M-NP1	0.951	0.45	2.11333
smoke exposed NP-LBW	M-NP1	0.92	0.44	2.09091
smoke exposed NP-LBW	M-NP1	1.037	0.515	2.01359
smoke exposed NP-LBW	M-NP1	1.002	0.432	2.31944
smoke exposed NP-LBW	M-NP2	0.952	0.48	1.98333
smoke exposed NP-LBW	M-NP2	0.888	0.499	1.77956
smoke exposed NP-LBW	M-NP2	0.851	0.47	1.81064
smoke exposed NP-LBW	M-NP2	0.992	0.477	2.07966
smoke exposed NP-LBW	M-NP2	0.94	0.385	2.44156
smoke exposed NP-LBW	M-NP2	0.877	0.465	1.88602
smoke exposed NP-LBW	M-NP2	0.9	0.387	2.32558
smoke exposed NP-LBW	M-NP2	0.988	0.405	2.43951
smoke exposed NP-LBW	M-NP2	0.938	0.349	2.68768
smoke exposed NP-LBW	M-NP2	0.973	0.43	2.26279
smoke exposed NP-LBW	M-NP2	0.856	0.338	2.53254
smoke exposed NP-LBW	M-NP3	0.943	0.464	2.03233
smoke exposed NP-LBW	M-NP3	1.015	0.366	2.77322
smoke exposed NP-LBW	M-NP3	0.882	0.437	2.01831
smoke exposed NP-LBW	M-NP3	1.037	0.447	2.31991
smoke exposed NP-LBW	M-NP3	0.903	0.383	2.3577
smoke exposed NP-LBW	M-NP3	0.931	0.369	2.52304
smoke exposed NP-LBW	M-NP3	1.049	0.459	2.2854
smoke exposed NP-LBW	M-NP3	0.959	0.352	2.72443
smoke exposed NP-LBW	M-NP3	0.911	0.367	2.48229
smoke exposed NP-LBW	M-NP3	1.02	0.347	2.93948
smoke exposed NP-LBW	M-NP3	1.034	0.42	2.4619
smoke exposed NP-LBW	M-NP3	0.937	0.416	2.2524
smoke exposed NP-LBW	M-NP3	0.956	0.381	2.50919
smoke exposed NP-LBW	M-NP3	1.056	0.429	2.46154
smoke exposed NP-LBW	M-NP3	0.745	0.389	1.91517
smoke exposed NP-LBW	M-NP4	1.069	0.394	2.7132
smoke exposed NP-LBW	M-NP4	1.08	0.394	2.74112
smoke exposed NP-LBW	M-NP4	1.132	0.474	2.38819
smoke exposed NP-LBW	M-NP4	1.223	0.445	2.74831
smoke exposed NP-LBW	M-NP4	1.171	0.447	2.61969
smoke exposed NP-LBW	M-NP4	1.219	0.447	2.72707
smoke exposed NP-LBW	M-NP4	1.219	0.424	2.875
smoke exposed NP-LBW	M-NP4	1.112	0.391	2.84399
smoke exposed NP-LBW	M-NP4	1.25	0.464	2.69397
smoke exposed NP-LBW	M-NP4	1.299	0.438	2.96575
smoke exposed NP-LBW	M-NP5	0.964	0.341	2.82698
smoke exposed NP-LBW	M-NP5	1.013	0.404	2.50743
smoke exposed NP-LBW	M-NP5	0.938	0.467	2.00857
smoke exposed NP-LBW	M-NP5	0.903	0.364	2.48077
smoke exposed NP-LBW	M-NP5	1.071	0.429	2.4965
smoke exposed NP-LBW	M-NP5	0.975	0.407	2.39558
smoke exposed NP-LBW	M-NP5	1.071	0.487	2.19918
smoke exposed NP-LBW	M-NP5	1.036	0.384	2.69792
smoke exposed NP-LBW	M-NP5	1.06	0.443	2.39278
smoke exposed NP-LBW	M-NP5	1.078	0.329	3.2766
smoke exposed NP-LBW	M-NP5	0.963	0.381	2.52756
smoke exposed NP-LBW	M-NP5	0.78	0.483	1.61491
smoke exposed NP-LBW	M-NP6	0.997	0.441	2.26077
smoke exposed NP-LBW	M-NP6	0.916	0.384	2.38542
smoke exposed NP-LBW	M-NP6	0.969	0.439	2.20729
smoke exposed NP-LBW	M-NP6	0.934	0.431	2.16705
smoke exposed NP-LBW	M-NP6	1.067	0.39	2.7359
smoke exposed NP-LBW	M-NP6	1.02	0.353	2.88952
smoke exposed NP-LBW	M-NP6	1.008	0.438	2.30137
smoke exposed NP-LBW	M-NP6	1.1	0.435	2.52874
smoke exposed NP-LBW	M-NP6	0.94	0.375	2.50667
smoke exposed NP-LBW	M-NP6	0.894	0.387	2.31008
smoke exposed NP-LBW	M-NP6	0.984	0.372	2.64516
smoke exposed NP-LBW	M-NP6	0.988	0.339	2.91445
smoke exposed NP-LBW	M-NP6	0.919	0.389	2.36247
smoke exposed NP-LBW	M-NP6	1.009	0.452	2.2323
smoke exposed NP-LBW	M-NP7	0.99462	0.413363	2.40617
smoke exposed NP-LBW	M-NP7	0.861456	0.462545	1.86243
smoke exposed NP-LBW	M-NP7	0.835152	0.413363	2.02038
smoke exposed NP-LBW	M-NP7	0.951876	0.471913	2.01706
smoke exposed NP-LBW	M-NP7	0.88776	0.389943	2.27664
smoke exposed NP-LBW	M-NP7	1.01928	0.337248	3.02235
smoke exposed NP-LBW	M-NP7	1.01435	0.343103	2.9564
smoke exposed NP-LBW	M-NP7	1.03408	0.474255	2.18042
smoke exposed NP-LBW	M-NP7	1.0834	0.455519	2.37838
smoke exposed NP-LBW	M-NP7	0.99462	0.475426	2.09206
smoke exposed NP-LBW	M-NP7	0.882828	0.429757	2.05425
smoke exposed NP-LBW	M-NP7	0.932148	0.388772	2.39767
smoke exposed NP-LBW	M-NP7	0.983112	0.393456	2.49866
smoke exposed NP-LBW	M-NP7	1.05709	0.379404	2.78619
smoke exposed NP-LBW	M-NP8	1.009	0.357	2.82633
smoke exposed NP-LBW	M-NP8	0.982	0.451	2.17738
smoke exposed NP-LBW	M-NP8	0.956	0.307	3.11401
smoke exposed NP-LBW	M-NP8	1.089	0.405	2.69136
smoke exposed NP-LBW	M-NP8	1.058	0.418	2.48086
smoke exposed NP-LBW	M-NP8	0.944	0.374	2.36898
smoke exposed NP-LBW	M-NP8	1.09	0.476	1.90546
smoke exposed NP-LBW	M-NP8	1.037	0.418	2.48086
smoke exposed NP-LBW	M-NP8	0.886	0.374	2.36898
smoke exposed NP-LBW	M-NP8	0.907	0.476	1.90546
smoke exposed NP-LBW	M-NP8	0.953	0.469	2.03198
smoke exposed NP-LBW	M-NP8	1.102	0.398	2.76884
smoke exposed NP-LBW	M-NP8	1.131	0.523	2.16252
smoke exposed NP-LBW	M-NP8	1.001	0.391	2.5601
smoke exposed NP-LBW	M-NP8	0.824	0.332	2.48193
smoke exposed NP-LBW	M-NP8	1.067	0.368	2.89946
smoke exposed NP-LBW	M-NP8	1.015	0.401	2.53117
smoke exposed NP-LBW	M-NP8	0.868	0.407	2.13268
smoke exposed NP-LBW	M-NP9	1.008	0.459	2.19608
smoke exposed NP-LBW	M-NP9	0.65	0.342	1.90058
smoke exposed NP-LBW	M-NP9	0.602	0.342	1.76023
smoke exposed NP-LBW	M-NP9	0.982	0.42	2.3381
smoke exposed NP-LBW	M-NP9	0.969	0.42	2.30714
smoke exposed NP-LBW	M-NP9	0.982	0.42	2.3381
smoke exposed NP-LBW	M-NP9	1.058	0.501	2.11178
smoke exposed NP-LBW	M-NP9	1.086	0.518	2.09653
smoke exposed NP-LBW	M-NP9	1.068	0.557	1.91741
smoke exposed NP-LBW	M-NP9	1.101	0.548	2.00912
smoke exposed NP-LBW	M-NP9	1.087	0.427	2.54567
smoke exposed NP-LBW	M-NP9	1.029	0.52	1.97885
smoke exposed NP-LBW	M-NP9	1.023	0.431	2.37355
smoke exposed NP-LBW	M-NP9	1.064	0.428	2.48598
smoke exposed NP-LBW	M-NP9	1.011	0.465	2.17419
smoke exposed NP-LBW	M-NP9	1.178	0.463	2.54428
smoke exposed NP-LBW	M-NP10	1.12	0.42	2.66667
smoke exposed NP-LBW	M-NP10	1.047	0.42	2.49286
smoke exposed NP-LBW	M-NP10	1.04	0.463	2.24622
smoke exposed NP-LBW	M-NP10	0.644	0.401	1.60599
smoke exposed NP-LBW	M-NP10	1.137	0.43	2.64419
smoke exposed NP-LBW	M-NP10	0.989	0.367	2.69482
smoke exposed NP-LBW	M-NP10	1.048	0.416	2.51923
smoke exposed NP-LBW	M-NP10	1.003	0.401	2.50125
smoke exposed NP-LBW	M-NP10	1.071	0.367	2.91826
smoke exposed NP-LBW	M-NP10	1.139	0.388	2.93557
smoke exposed NP-LBW	M-NP10	1.16	0.364	3.18681
smoke exposed NP-LBW	M-NP10	1.103	0.376	2.93351
smoke exposed NP-LBW	M-NP10	1.031	0.505	2.04158
smoke exposed NP-LBW	M-NP10	1.027	0.42	2.44524
smoke exposed NP-LBW	M-NP10	1.117	0.391	2.85678
smoke exposed NP-LBW	M-NP10	1.123	0.419	2.68019
smoke exposed NP-LBW	M-NP10	1.138	0.442	2.57466
smoke exposed NP-LBW	M-NP11	0.783	0.372	2.10484
smoke exposed NP-LBW	M-NP11	0.736	0.348	2.11494
smoke exposed NP-LBW	M-NP11	0.615	0.372	1.65323
smoke exposed NP-LBW	M-NP11	0.94	0.423	2.22222
smoke exposed NP-LBW	M-NP11	0.98	0.413	2.37288
smoke exposed NP-LBW	M-NP11	0.888	0.424	2.09434
smoke exposed NP-LBW	M-NP11	0.986	0.416	2.37019
smoke exposed NP-LBW	M-NP11	0.873	0.35	2.49429
smoke exposed NP-LBW	M-NP11	0.942	0.414	2.27536
smoke exposed NP-LBW	M-NP11	0.76	0.321	2.3676
smoke exposed NP-LBW	M-NP11	0.95	0.347	2.73775
smoke exposed NP-LBW	M-NP11	0.802	0.367	2.18529
smoke exposed NP-LBW	M-NP11	0.844	0.359	2.35097
smoke exposed NP-LBW	M-NP11	0.872	0.387	2.25323
smoke exposed NP-LBW	M-NP11	0.887	0.378	2.34656
smoke exposed NP-LBW	M-NP12	0.967	0.41	2.35854
smoke exposed NP-LBW	M-NP12	0.993	0.44	2.25682
smoke exposed NP-LBW	M-NP12	1.084	0.438	2.47489
smoke exposed NP-LBW	M-NP12	1.222	0.438	2.78995
smoke exposed NP-LBW	M-NP12	1.003	0.385	2.60519
smoke exposed NP-LBW	M-NP12	1.327	0.45	2.94889
smoke exposed NP-LBW	M-NP12	1.007	0.371	2.71429
smoke exposed NP-LBW	M-NP12	1.081	0.373	2.89812
smoke exposed NP-LBW	M-NP12	1.097	0.395	2.77722
smoke exposed NP-LBW	M-NP12	1.096	0.378	2.89947
smoke exposed NP-LBW	M-NP12	1.075	0.393	2.73537
smoke exposed NP-LBW	M-NP12	1.018	0.485	2.09897
smoke exposed NP-LBW	M-NP12	0.847	0.261	3.24521
smoke exposed NP-LBW	M-NP12	0.9	0.338	2.66272
smoke exposed NP-LBW	M-NP12	1.124	0.324	3.46914
smoke exposed NP-LBW	M-NP13	1.066	0.421	2.53207
smoke exposed NP-LBW	M-NP13	1.092	0.501	2.17964
smoke exposed NP-LBW	M-NP13	1.005	0.48	2.09375
smoke exposed NP-LBW	M-NP13	1.02	0.452	2.25664
smoke exposed NP-LBW	M-NP13	1.002	0.426	2.35211
smoke exposed NP-LBW	M-NP13	1.041	0.381	2.73228
smoke exposed NP-LBW	M-NP13	0.884	0.398	2.22111
smoke exposed NP-LBW	M-NP13	0.986	0.38	2.59474
smoke exposed NP-LBW	M-NP13	0.958	0.453	2.11479
smoke exposed NP-LBW	M-NP13	0.919	0.431	2.13225
smoke exposed NP-LBW	M-NP13	0.922	0.435	2.11954
smoke exposed NP-LBW	M-NP13	0.99	0.385	2.57143
smoke exposed NP-LBW	M-NP13	0.977	0.359	2.72145
smoke exposed NP-LBW	M-NP13	0.956	0.433	2.20785
smoke exposed NP-LBW	M-NP14	1.001	0.478	2.09414
smoke exposed NP-LBW	M-NP14	0.89	0.376	2.36702
smoke exposed NP-LBW	M-NP14	0.995	0.507	1.96252
smoke exposed NP-LBW	M-NP14	0.935	0.387	2.41602
smoke exposed NP-LBW	M-NP14	0.964	0.483	1.99586
smoke exposed NP-LBW	M-NP14	0.977	0.553	1.76673
smoke exposed NP-LBW	M-NP14	1.056	0.371	2.84636
smoke exposed NP-LBW	M-NP15	0.948	0.393	2.41221
smoke exposed NP-LBW	M-NP15	0.983	0.45	2.18444
smoke exposed NP-LBW	M-NP15	1.02	0.43	2.37209
smoke exposed NP-LBW	M-NP15	0.944	0.46	2.05217
smoke exposed NP-LBW	M-NP15	0.97	0.41	2.36585
smoke exposed NP-LBW	M-NP15	0.983	0.397	2.47607
smoke exposed NP-LBW	M-NP15	1.022	0.44	2.32273
smoke exposed NP-LBW	M-NP15	1.015	0.453	2.24062
smoke exposed NP-LBW	M-NP15	0.911	0.342	2.66374
smoke exposed NP-LBW	M-NP15	0.999	0.421	2.37292
smoke exposed NP-LBW	M-NP15	1.005	0.4	2.5125
smoke exposed NP-LBW	M-NP15	1.021	0.419	2.43675
smoke exposed NP-LBW	M-NP15	0.948	0.373	2.54155
smoke exposed NP-LBW	M-NP15	0.955	0.354	2.69774
smoke exposed NP-LBW	M-NP15	1.026	0.423	2.42553
smoke exposed NP-LBW	M-NP15	0.869	0.51	1.70392
smoke exposed NP-LBW	M-NP16	0.99	0.397	2.4937
smoke exposed NP-LBW	M-NP16	1.008	0.547	1.84278
smoke exposed NP-LBW	M-NP16	0.882	0.351	2.51282
smoke exposed NP-LBW	M-NP16	0.924	0.45	2.05333
smoke exposed NP-LBW	M-NP16	0.957	0.358	2.67318
smoke exposed NP-LBW	M-NP16	0.992	0.358	2.77095
smoke exposed NP-LBW	M-NP16	0.997	0.37	2.69459
smoke exposed NP-LBW	M-NP16	0.966	0.378	2.55556
smoke exposed NP-LBW	M-NP16	0.943	0.405	2.3284
smoke exposed NP-LBW	M-NP16	0.933	0.374	2.49465
smoke exposed NP-LBW	M-NP16	0.837	0.327	2.55963
smoke exposed NP-LBW	M-NP16	0.932	0.3	3.10667
smoke exposed NP-LBW	M-NP16	0.91	0.34	2.67647
smoke exposed NP-LBW	M-NP16	1.009	0.349	2.89112
smoke exposed NP-LBW	M-NP17	0.95	0.502	1.89243
smoke exposed NP-LBW	M-NP17	0.878	0.512	1.71484
smoke exposed NP-LBW	M-NP17	0.937	0.487	1.92402
smoke exposed NP-LBW	M-NP17	0.859	0.424	2.02594
smoke exposed NP-LBW	M-NP17	0.669	0.371	1.80323
smoke exposed NP-LBW	M-NP17	0.951	0.643	1.479
smoke exposed NP-LBW	M-NP17	0.933	0.503	1.85487
smoke exposed NP-LBW	M-NP17	0.82	0.414	1.98068
smoke exposed NP-LBW	M-NP17	0.889	0.341	2.60704
smoke exposed NP-LBW	M-NP17	1.044	0.43	2.42791
smoke exposed NP-LBW	M-NP17	0.873	0.406	2.15025
smoke exposed NP-LBW	M-NP18	0.919	0.54	1.70185
smoke exposed NP-LBW	M-NP18	0.975	0.391	2.49361
smoke exposed NP-LBW	M-NP18	0.878	0.351	2.50142
smoke exposed NP-LBW	M-NP18	1.02	0.388	2.62887
smoke exposed NP-LBW	M-NP18	1.058	0.533	1.98499
smoke exposed NP-LBW	M-NP19	0.822	0.455	1.80659
smoke exposed NP-LBW	M-NP19	0.773	0.322	2.40062
smoke exposed NP-LBW	M-NP19	0.881	0.351	2.50997
smoke exposed NP-LBW	M-NP19	0.701	0.335	2.09254
smoke exposed NP-LBW	M-NP19	0.681	0.282	2.41489
smoke exposed NP-LBW	M-NP19	0.89	0.339	2.62537
smoke exposed NP-LBW	M-NP19	0.847	0.387	2.18863
smoke exposed NP-LBW	M-NP19	0.632	0.313	2.01917
smoke exposed NP-LBW	M-NP19	0.73	0.358	2.03911
smoke exposed NP-LBW	M-NP19	0.879	0.334	2.63174
smoke exposed NP-LBW	M-NP19	0.788	0.36	2.18889
smoke exposed NP-LBW	M-NP19	0.707	0.315	2.24444
smoke exposed SP-NBW	M-SP1	1.485	1.168	1.2714
smoke exposed SP-NBW	M-SP2	0.884	0.665	1.32932
smoke exposed SP-NBW	M-SP3	0.995	0.896	1.11049
smoke exposed SP-NBW	M-SP4	1.18208	0.821417	1.43907
smoke exposed SP-NBW	M-SP4	1.12	0.910009	1.23076
smoke exposed SP-NBW	M-SP4	1.02893	1.08797	0.945734
smoke exposed SP-NBW	M-SP4	1.5	1.1276	1.33
smoke exposed SP-NBW	M-SP5	0.79	0.77	1.02
smoke exposed SP-NBW	M-SP5	1.06957	0.761579	1.40441
smoke exposed SP-NBW	M-SP5	1.17217	0.979173	1.1971

## Sheet: labyrith proprtion
rat number	points falling on labyrinth	points falling on junctional zone		points falling on placenta	proportion of labyrinth in placenta
N6	50	12		62
	56	12		68
	43	11		54
total	149	35		184	0.809783
N5	49	8		60
	56	8		71
	41	13		54
	146	29		185	0.789189
N2	51	10		73
	51	24		85
	102	34		158	0.64557
N1	42	10		63
	40	7		64
	37	11		57
	119	28		184	0.646739
N4	43	13		66
	51	14		74
	94	27		140	0.671429
N8-1	31	25		56
	51	20		71
	82	45		127	0.645669
N8-2	50	13		70
	41	14		62
	40	7		56
	131	34		188	0.696809
N8-3	43	14		57
	52	15		67
	44	23		67
	139	52		191	0.727749
N7-1	53	35		88
	44	39		73
	45	23		68
	142	97		229	0.620087
N7-2	45	23		68
	37	26		63
	82	49		131	0.625954
N3	51	23		74
	46	25		71
	97	48		145	0.668966
M-NP11	27	22		60
	52	12		75
	47	12		67
	28	9		44
	154	55		246	0.626016
M-NP3	61	12		90
	37	17		62
	45	11		68
	143	40		220	0.65
M-NP17	41	11		67
	56	14		81
	46	7		62
	143	32		210	0.680952
M-NP9	47	7		57
	46	3		56
	26	15		51
	119	25		164	0.72561
M-NP16	27	23		50
	43	11		55
	26	26		52
	96	60		157	0.611465
M-NP15	39	22		62
	46	20		66
	25	16		41
	110	58		169	0.650888
M-NP13	35	10		54
	53	12		73
	49	9		71
	137	31		198	0.691919
M-NP1	40	26		66
	53	24		77
	34	22		56
	127	72		199	0.638191
	37	25		62
M-NP2	51	24		75
	51	22		73
	139	71		210	0.661905
M-NP5	46	11		65
	43	18		68
	89	29		133	0.669173
M-NP14	60	15		84
	67	27		94
	127	42		178	0.713483
M-NP6	31	13		52
	52	13		72
	49	12		72
	132	38		196	0.673469
M-NP10	48	13		67
	55	13		79
	36	18		61
	139	44		207	0.671498
M-SP4-1	39	14		67
	37	16		68
	29	8		49
	105	38		184	0.570652
M-SP4-2	18	15		35
	34	15		57
	17	24		45
	69	54		137	0.50365
M-SP3	31	18		49
	37	15		67
	68	33		116	0.586207
M-SP5	38	27		65
	14	25		39
	35	30		65
	87	82		169	0.514793
	49	47		91
M-SP1	54	52		106
	32	47		79
	135	146		276	0.48913
	26	32		58
M-SP2	69	27		96
	49	48		96
	39	42		81
	183	149		331	0.55287

## Sheet: labyrith vasculariztion
rat number/field number/objective magnification	fetal capillaries number	points falling on maternal blood sinusoids	points falling on fetal capillaries	points falling on labyrinth	area(mm2)	fetal capillaries number density(n/mm2)	maternal blood sinusoids area density	fetal capillaries area density
N6 1 40x p	47	24	7	111	0.143664
N6 2 40x p	41	21	6	111	0.143664
N6 3 40x p	40	37	3	111	0.143664
N6 4 40x P	63	31	9	111	0.143664
N6 5 40x P	29	22	6	111	0.143664
periphery	220	135	31	555	0.71832	306.27	0.243243	0.0558559
N6 1 40x C	43	20	7	111	0.143664
N6 2 40x C	50	16	13	111	0.143664
N6 3 40x C	38	16	7	111	0.143664
N6 4 40x C	49	17	14	111	0.143664
N6 5 40x C	35	14	4	111	0.143664
center	215	83	45	555	0.71832	299.309	0.14955	0.0810811
total	435	218	76	1110	1.43664	302.79	0.196396	0.0684685
rat number	fetal capillaries number	points falling on maternal blood sinusoids	points falling on fetal capillaries	points falling on labyrinth	area(mm2)	fetal capillaries number density(n/mm2)	maternal blood sinusoids area density	fetal capillaries area density
N3 1 40x P	52	15	4	111	0.143664
N3 2 40x P	51	18	4	111	0.143664
N3 3 40x P	35	23	1	111	0.143664
N3 4 40x P	34	14	1	111	0.143664
N3 5 40x P	20	5	1	111	0.143664
periphery	192	75	11	555	0.71832	267.29	0.135135	0.0198198
N3 1 40x C	15	5	6	111	0.143664
N3 2 40x C	28	12	7	111	0.143664
N3 3 40x C	20	11	7	111	0.143664
N3 4 40x C	27	7	8	111	0.143664
N3 5 20x C	25	11	2	77	0.11271
center	115	46	30	521	0.687366	167.305	0.0882917	0.0575816
total	307	121	41	1076	1.40569	218.399	0.112454	0.0381041
rat number	fetal capillaries number	points falling on maternal blood sinusoids	points falling on fetal capillaries	points falling on labyrinth	area(mm2)	fetal capillaries number density(n/mm2)	maternal blood sinusoids area density	fetal capillaries area density
N2 1 40x P	63	33	5	111	0.143664
N2 2 40x P	38	26	4	111	0.143664
N2 3 40x P	19	25	4	97	0.143664
N2 4 40x P	54	22	4	105	0.135898
N2 5 20x P	15	11	0	77	0.11271
periphery	189	117	17	501	0.6796	278.105	0.233533	0.0339321
N2 1 40x C	41	24	7	111	0.143664
N2 2 40x C	85	19	13	111	0.279225
N2 3 20x C	27	16	9	77	0.11271
N2 4 20x C	39	20	10	77	0.11271
N2 5 20x C	14	17	4	77	0.11271
center	206	96	43	453	0.761019	270.69	0.211921	0.0949227
total	395	213	60	954	1.44062	274.188	0.22327	0.0628931
rat number	fetal capillaries number	points falling on maternal blood sinusoids	points falling on fetal capillaries	points falling on labyrinth	area(mm2)	fetal capillaries number density(n/mm2)	maternal blood sinusoids area density	fetal capillaries area density
N4 1 20x P	32	17	5	77	0.11271
N4 2 20x P	27	27	2	77	0.11271
N4 3 20x P	30	10	5	77	0.11271
N4 4 20x P	31	14	2	77	0.11271
N4 5 20x P	36	13	4	77	0.11271
periphery	156	81	18	385	0.56355	276.817	0.21039	0.0467532
N4 1 20x C	22	7	3	77	0.11271
N4 2 20x C	40	11	8	77	0.11271
N4 3 20x C	47	10	9	77	0.11271
N4 4 20x C	37	11	4	77	0.11271
N4 5 40x C	16	10	7	111	0.143664
center	162	49	31	419	0.594504	272.496	0.116945	0.0739857
total	318	130	49	804	1.15805	274.599	0.161692	0.0609453
rat number	fetal capillaries number	points falling on maternal blood sinusoids	points falling on fetal capillaries	points falling on labyrinth	area(mm2)	fetal capillaries number density(n/mm2)	maternal blood sinusoids area density	fetal capillaries area density
N1 1 20x P	43	6	6	77	0.11271
N1 2 20x P	28	13	3	77	0.11271
N1 3 20x P	29	10	4	77	0.11271
N1 4 20x P	26	6	3	77	0.11271
N1 5 20x P	32	7	3	77	0.11271
periphery	158	42	19	385	0.56355	280.366	0.109091	0.0493506
N1 1 20x C	33	7	6	77	0.11271
N1 2 20x C	32	5	7	77	0.11271
N1 3 20x C	28	2	4	77	0.11271
N1 4 20x C	23	9	1	77	0.11271
N1 5 20x C	21	7	3	77	0.11271
center	137	30	21	385	0.56355	243.102	0.0779221	0.0545455
total	295	72	40	770	1.1271	261.734	0.0935065	0.0519481
rat number	fetal capillaries number	points falling on maternal blood sinusoids	points falling on fetal capillaries	points falling on labyrinth	area(mm2)	fetal capillaries number density(n/mm2)	maternal blood sinusoids area density	fetal capillaries area density
N5 1 40x P	33	18	8	111	0.143664
N5 2 40x P	58	9	8	111	0.143664
N5 3 40x P	28	12	6	111	0.143664
N5 4 40x P	50	10	5	111	0.143664
N5 5 40x P	51	6	6	111	0.143664
N5 6 40x P	42	4	4	111	0.143664
N5 7 40x P	37	15	4	111	0.143664
periphery	299	74	41	777	1.00565	297.321	0.0952381	0.0527671
N5 1 40x C	28	12	6	111	0.143664
N5 2 40x C	34	7	6	111	0.143664
N5 3 40x C	33	10	4	111	0.143664
N5 4 40x C	34	6	13	111	0.143664
N5 5 40x C	28	16	7	111	0.143664
N5 6 40x C	30	15	6	111	0.143664
center	187	66	42	666	0.861984	216.941	0.0990991	0.0630631
total	486	140	83	1443	1.86763	260.223	0.0970201	0.0575191
rat number	fetal capillaries number	points falling on maternal blood sinusoids	points falling on fetal capillaries	points falling on labyrinth	area(mm2)	fetal capillaries number density(n/mm2)	maternal blood sinusoids area density	fetal capillaries area density
N8 1 40x P	37	38	3	111	0.143664
N8 2 40x P	28	15	3	111	0.143664
N8 3 40x P	40	42	1	111	0.143664
N8 4 40x P	61	36	8	100	0.129427
N8 5 40x P	41	14	0	104	0.134604
periphery	207	145	15	537	0.695023	297.832	0.270019	0.027933
N8 1 40x C	37	17	7	111	0.143664
N8 2 40x C	31	14	9	111	0.143664
N8 3 40x C	40	25	6	111	0.143664
N8 4 40x C	39	16	10	111	0.143664
N8 5 40x C	42	24	6	111	0.143664
center	189	96	38	555	0.71832	263.114	0.172973	0.0684685
total	396	241	53	1092	1.41334	280.187	0.220696	0.0485348
rat number	fetal capillaries number	points falling on maternal blood sinusoids	points falling on fetal capillaries	points falling on labyrinth	area(mm2)	fetal capillaries number density(n/mm2)	maternal blood sinusoids area density	fetal capillaries area density
N7 1 40x P	48	20	4	111	0.143664
N7 2 40x P	49	22	5	111	0.143664
N7 3 40x P	17	27	2	111	0.143664
N7 4 40x P	57	28	8	111	0.143664
N7 5 40x P	32	26	4	111	0.143664
periphery	203	123	23	555	0.71832	282.604	0.221622	0.0414414
N7 1 40x C	33	16	2	111	0.143664
N7 2 40x C	26	17	3	111	0.143664
N7 3 40x C	29	29	8	111	0.143664
N7 4 40x C	27	29	6	111	0.143664
N7 5 40x C	24	22	4	111	0.143664
center	139	113	23	555	0.574656	241.884	0.203604	0.0414414
total	342	236	46	1110	1.43664	238.055	0.212613	0.0414414
rat number	fetal capillaries number	points falling on maternal blood sinusoids	points falling on fetal capillaries	points falling on labyrinth	area(mm2)	fetal capillaries number density(n/mm2)	maternal blood sinusoids area density	fetal capillaries area density
M-NP17 1 40X P	29	28	2	98	0.143664
M-NP17 2 40X P	23	29	0	111	0.143664
M-NP17 3 40X P	30	44	2	111	0.143664
M-NP17 4 40X P	30	42	3	111	0.143664
M-NP17 5 40X P	27	47	6	111	0.143664
periphery	139	190	13	542	0.71832	193.507	0.350554	0.0239852
M-NP17 1 40X C	17	36	3	111	0.143664
M-NP17 2 40X C	20	29	10	111	0.143664
M-NP17 3 40X C	14	40	2	111	0.143664
M-NP17 4 40X C	22	36	4	111	0.143664
center	73	141	19	444	0.574656	127.033	0.317568	0.0427928
total	212	331	32	986	1.29298	163.963	0.3357	0.0324544
rat number	fetal capillaries number	points falling on maternal blood sinusoids	points falling on fetal capillaries	points falling on labyrinth	area(mm2)	fetal capillaries number density(n/mm2)	maternal blood sinusoids area density	fetal capillaries area density
M-NP11 1 40X P	22	22	1	111	0.143664
M-NP11 2 40X P	35	32	3	111	0.143664
M-NP11 3 40X P	30	26	6	111	0.143664
M-NP11 4 40X P	22	21	1	111	0.143664
M-NP11 5 40X P	15	24	2	111	0.143664
M-NP11 6 40X P	49	23	3	111	0.143664
periphery	173	148	16	555	0.861984	200.7	0.266667	0.0288288
M-NP11 1 40X C	26	22	9	111	0.143664
M-NP11 2 40X C	38	20	4	111	0.143664
M-NP11 3 40X C	27	18	4	111	0.143664
M-NP11 4 40X C	18	18	4	111	0.143664
M-NP11 5 40X C	20	29	2	111	0.143664
center	129	107	23	555	0.71832	179.586	0.192793	0.0414414
total	302	255	39	1221	1.5803	191.102	0.208845	0.031941
rat number	fetal capillaries number	points falling on maternal blood sinusoids	points falling on fetal capillaries	points falling on labyrinth	area(mm2)	fetal capillaries number density(n/mm2)	maternal blood sinusoids area density	fetal capillaries area density
M-NP19 1 40X P	23	28	8	111	0.143664
M-NP19 2 40X P	28	22	2	111	0.143664
M-NP19 3 40X P	28	44	3	100	0.129427
M-NP19 4 40X P	19	25	2	111	0.143664
M-NP19 5 40X P	31	20	3	111	0.143664
periphery	129	139	18	544	0.704083	183.217	0.255515	0.0330882
M-NP19 1 40X C	21	25	3	111	0.143664
M-NP19 2 40X C	13	26	7	111	0.143664
M-NP19 3 40X C	26	15	3	111	0.143664
M-NP19 4 40X C	18	12	5	111	0.143664
M-NP19 5 40X C	25	21	4	111	0.143664
center	103	99	22	555	0.71832	143.39	0.178378	0.0396396
total	232	238	40	1099	1.4224	163.104	0.216561	0.0363967
rat number	fetal capillaries number	points falling on maternal blood sinusoids	points falling on fetal capillaries	points falling on labyrinth	area(mm2)	fetal capillaries number density(n/mm2)	maternal blood sinusoids area density	fetal capillaries area density
M-NP6 1 40X P	18	31	3	111	0.143664
M-NP6 2 40X P	12	24	1	111	0.143664
M-NP6 3 40X P	27	33	5	111	0.143664
M-NP6 4 40X P	9	27	2	100	0.129427
M-NP6 5 40X P	15	38	1	111	0.143664
periphery	81	153	12	544	0.704083	115.043	0.28125	0.0220588
M-NP6 1 40X C	23	22	1	111	0.143664
M-NP6 2 40X C	17	15	1	111	0.143664
M-NP6 3 40X C	15	19	2	111	0.143664
M-NP6 4 40X C	33	21	2	111	0.143664
M-NP6 5 40X C	18	20	1	111	0.143664
center	106	97	7	555	0.71832	147.567	0.174775	0.0126126
total	187	250	19	1099	1.4224	131.468	0.22748	0.0172884
rat number	fetal capillaries number	points falling on maternal blood sinusoids	points falling on fetal capillaries	points falling on labyrinth	area(mm2)	fetal capillaries number density(n/mm2)	maternal blood sinusoids area density	fetal capillaries area density
M-NP9 1 40X P	16	48	1	111	0.143664
M-NP9 2 40X P	19	20	0	111	0.143664
M-NP9 3 40X P	10	30	1	102	0.132016
M-NP9 4 40X P	29	24	2	111	0.143664
M-NP9 5 40X P	13	47	1	111	0.143664
periphery	87	169	5	546	0.706672	123.112	0.309524	0.00915751
M-NP9 1 40X C	11	31	1	111	0.143664
M-NP9 2 40X C	13	21	1	111	0.143664
M-NP9 3 40X C	19	14	1	111	0.143664
M-NP9 4 40X C	19	22	2	111	0.143664
M-NP9 5 40X C	24	34	5	111	0.143664
center	86	122	10	555	0.71832	119.724	0.21982	0.018018
total	173	291	15	1101	1.42499	121.404	0.264305	0.013624
rat number	fetal capillaries number	points falling on maternal blood sinusoids	points falling on fetal capillaries	points falling on labyrinth	area(mm2)	fetal capillaries number density(n/mm2)	maternal blood sinusoids area density	fetal capillaries area density
M-NP2 1 40X P	27	39	8	111	0.143664
M-NP2 1 40X P	40	42	3	111	0.143664
M-NP2 1 40X P	37	39	3	111	0.143664
M-NP2 1 40X P	23	12	1	111	0.143664
M-NP2 1 40X P	24	36	3	111	0.143664
periphery	151	168	18	555	0.71832	210.213	0.302703	0.0324324
M-NP2 1 40X C	40	43	15	111	0.143664
M-NP2 1 40X C	35	31	13	111	0.143664
M-NP2 1 40X C	34	33	7	111	0.143664
M-NP2 1 40X C	40	32	6	111	0.143664
M-NP2 1 40X C	45	41	5	111	0.143664
center	194	180	46	555	0.71832	270.075	0.324324	0.0828829
total	345	348	64	1110	1.43664	240.144	0.313514	0.0576577
rat number	fetal capillaries number	points falling on maternal blood sinusoids	points falling on fetal capillaries	points falling on labyrinth	area(mm2)	fetal capillaries number density(n/mm2)	maternal blood sinusoids area density	fetal capillaries area density
M-NP1 1 40X P	30	31	2	111	0.143664
M-NP1 1 40X P	39	20	7	111	0.143664
M-NP1 1 40X P	22	18	1	111	0.143664
M-NP1 1 40X P	23	16	2	111	0.143664
periphery	114	85	12	444	0.574656	198.38	0.191441	0.027027
M-NP1 1 40X C	13	11	3	111	0.143664
M-NP1 1 40X C	14	17	3	111	0.143664
M-NP1 1 40X C	9	15	2	111	0.143664
M-NP1 1 40X C	20	17	3	111	0.143664
M-NP1 1 40X C	29	16	3	111	0.143664
center	85	76	14	555	0.71832	118.332	0.136937	0.0252252
total	199	161	26	999	1.29298	153.909	0.161161	0.026026
rat number	fetal capillaries number	points falling on maternal blood sinusoids	points falling on fetal capillaries	points falling on labyrinth	area(mm2)	fetal capillaries number density(n/mm2)	maternal blood sinusoids area density	fetal capillaries area density
M-NP8 1 20X P	21	9	2	77	0.11271
M-NP8 2 20X P	20	22	0	77	0.11271
M-NP8 3 20X P	26	11	2	77	0.11271
M-NP8 4 40X P	12	34	6	111	0.143664
M-NP8 5 40X P	39	22	2	111	0.143664
M-NP8 6 40X P	7	34	1	111	0.143664
M-NP8 7 40X P	41	23	1	111	0.143664
M-NP8 8 40X P	21	13	3	111	0.143664
periphery	187	168	17	786	1.05645	177.008	0.21374	0.0216285
M-NP8 1 40X C	14	19	2	111	0.143664
M-NP8 2 40X C	13	33	2	111	0.143664
M-NP8 3 40X C	27	21	3	111	0.143664
M-NP8 4 40X C	19	22	3	111	0.143664
M-NP8 5 40X C	13	21	1	111	0.143664
center	86	116	11	555	0.71832	119.724	0.209009	0.0198198
total	273	284	28	1341	1.77477	153.823	0.211782	0.0208799
rat number	fetal capillaries number	points falling on maternal blood sinusoids	points falling on fetal capillaries	points falling on labyrinth	area(mm2)	fetal capillaries number density(n/mm2)	maternal blood sinusoids area density	fetal capillaries area density
M-NP14 1 40X P	38	28	4	111	0.143664
M-NP14 2 40X P	19	20	2	111	0.143664
M-NP14 3 40X P	34	23	3	111	0.143664
M-NP14 4 40X P	31	27	2	111	0.143664
M-NP14 5 40X P	34	35	2	111	0.143664
periphery	156	133	13	555	0.71832	217.173	0.23964	0.0234234
M-NP14 1 40X C	20	20	5	111	0.143664
M-NP14 2 40X C	32	29	4	111	0.143664
M-NP14 3 40X C	27	19	4	111	0.143664
M-NP14 4 40X C	10	28	5	111	0.143664
M-NP14 5 40X C	4	31	1	111	0.143664
center	93	127	19	555	0.71832	129.469	0.228829	0.0342342
total	249	260	32	1110	1.43664	173.321	0.234234	0.0288288
rat number	fetal capillaries number	points falling on maternal blood sinusoids	points falling on fetal capillaries	points falling on labyrinth	area(mm2)	fetal capillaries number density(n/mm2)	maternal blood sinusoids area density	fetal capillaries area density
M-NP13 1 40X P	13	29	4	95	0.122956
M-NP13 2 40X P	30	33	7	103	0.13331
M-NP13 3 40X P	30	29	2	111	0.143664
M-NP13 4 40X P	19	32	5	111	0.143664
M-NP13 5 40X P	24	14	1	111	0.143664
periphery	116	137	19	531	0.687258	168.787	0.258004	0.0357815
M-NP13 1 40X C	22	22	4	111	0.143664
M-NP13 2 40X C	19	25	4	111	0.143664
M-NP13 3 40X C	25	35	1	111	0.143664
M-NP13 4 40X C	20	19	6	111	0.143664
M-NP13 5 40X C	43	23	3	111	0.143664
center	129	124	18	555	0.71832	179.586	0.223423	0.0324324
total	245	261	37	1086	1.40558	174.306	0.240331	0.03407
rat number	fetal capillaries number	points falling on maternal blood sinusoids	points falling on fetal capillaries	points falling on labyrinth	area(mm2)	fetal capillaries number density(n/mm2)	maternal blood sinusoids area density	fetal capillaries area density
M-NP12 1 40X P	30	19	5	111	0.143664
M-NP12 1 40X P	28	23	6	111	0.143664
M-NP12 1 40X P	30	9	5	111	0.143664
M-NP12 1 40X P	21	28	7	111	0.143664
M-NP12 1 40X P	36	23	3	111	0.143664
M-NP12 1 40X P	22	5	2	111	0.143664
periphery	167	107	28	666	0.861984	193.739	0.160661	0.042042
M-NP12 1 40X C	24	15	7	111	0.143664
M-NP12 1 40X C	27	19	8	111	0.143664
M-NP12 1 40X C	21	19	3	111	0.143664
M-NP12 1 40X C	17	7	8	111	0.143664
M-NP12 1 40X C	32	14	6	111	0.143664
M-NP12 1 40X C	40	5	10	111	0.143664
center	161	79	42	666	0.861984	186.778	0.118619	0.0630631
total	328	186	70	1332	1.72397	190.259	0.13964	0.0525526
rat number	fetal capillaries number	points falling on maternal blood sinusoids	points falling on fetal capillaries	points falling on labyrinth	area(mm2)	fetal capillaries number density(n/mm2)	maternal blood sinusoids area density	fetal capillaries area density
M-SP1 1 20X P	16	12	4	77	0.11271
M-SP1 2 40X P	24	31	3	111	0.143664
M-SP1 3 20X P	15	17	2	77	0.11271
M-SP1 4 20X P	16	8	2	77	0.11271
M-SP1 5 40X P	20	27	2	111	0.143664
periphery	91	95	13	453	0.625458	145.493	0.209713	0.0286976
M-SP1 1 20X C	12	16	2	77	0.11271
M-SP1 2 40X C	10	6	7	77	0.11271
M-SP1 3 20X C	8	12	6	77	0.11271
M-SP1 4 40X C	23	19	5	111	0.143664
M-SP1 5 40X C	18	18	9	111	0.143664
center	71	71	29	453	0.625458	113.517	0.156733	0.0640177
total	162	166	42	906	1.10725	146.308	0.183223	0.0463576
rat number	fetal capillaries number	points falling on maternal blood sinusoids	points falling on fetal capillaries	points falling on labyrinth	area(mm2)	fetal capillaries number density(n/mm2)	maternal blood sinusoids area density	fetal capillaries area density
M-SP3 1 40X P	22	31	1	111	0.143664
M-SP3 2 40X P	25	48	3	111	0.143664
M-SP3 3 40X P	17	22	2	111	0.143664
M-SP3 4 40X P	15	25	3	111	0.143664
M-SP3 5 40X P	31	24	2	105	0.135898
periphery	110	150	11	549	0.710554	154.809	0.273224	0.0200364
M-SP3 1 20X C	12	13	4	72	0.105391
M-SP3 2 40X C	17	32	3	111	0.11271
M-SP3 3 40X C	10	25	4	111	0.143664
M-SP3 4 40X C	20	39	1	111	0.143664
M-SP3 5 40X C	29	23	3	111	0.143664
center	88	132	15	516	0.649093	135.574	0.255814	0.0290698
total	198	282	26	1065	1.35965	145.626	0.264789	0.0244131
rat number	fetal capillaries number	points falling on maternal blood sinusoids	points falling on fetal capillaries	points falling on labyrinth	area(mm2)	fetal capillaries number density(n/mm2)	maternal blood sinusoids area density	fetal capillaries area density
M-SP2 1 20X P	12	18	4	77	0.11271
M-SP2 2 20X P	11	20	3	77	0.11271
M-SP2 3 20X P	11	25	2	77	0.11271
M-SP2 4 40X P	32	49	3	111	0.143664
periphery	66	112	12	342	0.481794	136.988	0.327485	0.0350877
M-SP2 1 20X C	9	16	3	77	0.11271
M-SP2 2 20X C	15	15	3	77	0.11271
M-SP2 3 20X C	13	50	3	111	0.143664
M-SP2 4 40X C	9	32	1	111	0.143664
center	46	113	10	376	0.512748	89.7127	0.300532	0.0265957
total	112	225	22	718	0.994542	112.615	0.31337	0.0306407
rat number	fetal capillaries number	points falling on maternal blood sinusoids	points falling on fetal capillaries	points falling on labyrinth	area(mm2)	fetal capillaries number density(n/mm2)	maternal blood sinusoids area density	fetal capillaries area density
M-SP4 1 40X P	14	14	5	111	0.143664
M-SP4 2 40X P	22	43	3	111	0.143664
M-SP4 3 40X P	12	43	1	111	0.143664
M-SP4 4 40X P	20	30	2	111	0.143664
M-SP4 5 40X P	39	35	5	111	0.143664
periphery	107	165	16	555	0.71832	148.959	0.297297	0.0288288
M-SP4 1 20X C	20	22	3	77	0.11271
M-SP4 2 40X C	12	19	6	111	0.143664
M-SP4 3 40X C	7	16	4	111	0.143664
M-SP4 4 20X C	15	21	2	77	0.11271
M-SP4 5 20X C	9	22	5	77	0.11271
M-SP4 1 20X C	19	26	1	77	0.11271
center	82	126	21	530	0.738168	111.086	0.237736	0.0396226
total	189	291	37	1085	1.45649	129.764	0.268203	0.0341014
rat number	fetal capillaries number	points falling on maternal blood sinusoids	points falling on fetal capillaries	points falling on labyrinth	area(mm2)	fetal capillaries number density(n/mm2)	maternal blood sinusoids area density	fetal capillaries area density
M-SP5 1 40X P	22	35	1	111	0.143664
M-SP5 2 40X P	20	44	3	111	0.143664
M-SP5 3 40X P	15	22	2	111	0.143664
M-SP5 4 40X P	12	25	7	111	0.143664
M-SP5 5 40X P	30	24	2	111	0.143664
periphery	99	150	15	555	0.71832	137.822	0.27027	0.027027
M-SP5 1 40X C	11	13	6	111	0.143664
M-SP5 2 40X C	12	32	3	111	0.143664
M-SP5 3 40X C	10	25	9	111	0.143664
M-SP5 4 40X C	22	39	2	111	0.143664
M-SP5 5 40X C	26	23	3	111	0.143664
center	81	132	23	555	0.71832	112.763	0.237838	0.0414414
total	180	282	38	1110	1.43664	125.292	0.254054	0.0342342

## Sheet: fetal capillary diameter(um)
N6 P	N6 C	N3 P	N3 C	N2 P	N2 C	N4 P	N4 C	N1 P	N1 C	N8 P	N8 C	N7 P	N7 C	M-NP13 P	M-NP13 C	M-NP17 P	M-NP17 C	M-NP11 P	M-NP11 C	M-NP19 P	M-NP19 C	M-NP6 P	M-NP6 C	M-NP9 P	M-NP9 C	M-NP2 P	M-NP2 C	M-NP1 P	M-NP1 C	M-NP8 P	M-NP8 C	M-NP14 P	M-NP14 C	M-NP10 P	M-NP10 C	M-SP1 P	M-SP1 C	M-SP2 C	M-SP2 P	M-SP3 C	M-SP3 P
3.14	3.47	2.72	5.86	3.65	4.3	3.18	5	4.75	4.5	3.2	5.79	4.75873	6.77748	2.81	3.45	3.68	5.98	4.62	6.09	4.62	5.28	3.11	1.74	2.8	4.82	4.39	4.09	3.02	3.47	1.72	4.74	3.61	5.48	5.17934	6.92498	4.96	5.35	5.52	4.06	4.5	4.62
4.31	4.58	3.02	6.03	4.14	4.42	3.56	5.31	4.85	5.02	3.23	5.79	5.25418	7.37469	3.95	4.82	3.68	6.12	4.73	6.17	4.91	5.33	4.44	3.51	3.51	5.4	4.44	4.33	4.61	4.91	1.79	5.56	4.26	6.05	5.58885	7.29957	5.79	6.27	6.43	4.48	5.04	4.87
4.43	5.02	3.14	6.15	4.18	4.8	3.76	5.39	5.58	5.02	3.72	6.09	6.00486	7.82204	4.06	5.14	3.71	6.46	4.86	6.46	5.38	5.38	4.48	4.31	3.51	5.86	4.86	4.66	4.78	5.26	1.84	6	4.31	6.17	5.77081	7.88055	5.8	7.16	6.64	4.6	5.19	4.91
4.64	5.4	3.71	6.15	4.24	4.9	4.06	5.56	5.65	5.0414	3.97	6.17	6.18572	8.57291	4.62	5.19	3.71	6.52	5.11	6.56	5.62	5.7	4.54	5.12	4.88	6.7	4.91	4.74	4.82	5.26	1.94	6.28	4.39	6.17	6.99756	7.90383	6	7.49	7.1	4.6	5.78	5.05
4.7	5.4	3.9	6.17	4.31	5.32	4.35	5.56	5.94	5.6159	4.06	6.27	6.32887	8.82635	4.87	5.2	4.14	6.95	5.33	6.57	5.98	5.85	4.56	5.28	4.97	7.01	5.01	5.6	4.91	5.62	2.18	6.36	4.44	6.69	7.12441	7.97326	6.03	7.72	7.17	4.62	6.24	5.17
5.33	5.67	3.93	6.4	4.36	5.38	4.44	5.94	5.96	6.1217	4.39	6.46	6.44751	8.83675	5.12	5.4	4.54	6.95	5.4	6.96	6.05	5.86	4.58	5.3	5.17	7.32	5.01	6.03	5.01	5.75	2.26	6.43	4.53	6.9	7.29012	9.01175	6.08	8.14	7.37	5.02	6.4	5.17
5.4	5.78	4.23	6.52	4.39	5.45	4.68	6.25	5.96	6.18	4.53	6.56	6.51837	9.16339	5.21	5.62	4.54	6.95	5.45	7.01	6.29	6.27	4.74	5.39	5.19	7.37	5.38	6.12	5.02	6.05	2.41	6.49	4.72	6.95	7.38092	9.27301	6.2	8.21	7.52	5.05	6.98	5.45
5.4	6.21	4.31	6.69	4.44	5.65	4.69	6.32	5.96	6.3595	4.53	6.73	6.7673	9.2333	5.21	5.8	4.65	7.01	5.49	7.1	6.46	6.4	4.77	5.4	5.62	7.41	5.42	6.46	5.28	6.12	2.42	6.56	4.82	6.96	7.57442	9.43993	6.37	8.31	7.67	5.42	7.01	5.52
5.6	6.46	4.33	6.89	4.64	5.73	4.86	6.43	6.24	6.4608	4.62	6.81	7.20137	9.51747	5.21	5.98	4.65	7.32	5.52	7.32	6.74	6.69	5.04	5.44	5.78	7.53	5.72	6.52	5.32	6.4	2.46	6.64	4.87	7.06	7.90383	9.43993	6.37	8.67	7.91	5.59	7.01	5.6
5.62	6.52	4.33	6.89	4.74	6.03	4.93	6.52	6.24	6.73	4.66	7.01	7.23001	10.0068	5.48	6.03	4.74	7.33	5.6	7.32	6.94	6.73	5.07	5.49	5.91	7.76	5.8	6.9	5.38	6.4	2.49	6.69	4.92	7.1	7.92994	9.43993	6.43	9.17	8.43	5.69	7.17	5.6
5.62	6.52	4.48	6.95	4.76	6.08	5.08	6.58	6.25	6.74	4.73	7.06	7.37469	10.5868	5.62	6.12	4.91	7.33	5.94	7.37	6.95	6.88	5.24	5.64	6.09	7.76	5.86	6.9	5.49	6.7	2.51	6.69	5.12	7.13	8.00202	9.86815	6.55	9.28	8.48	6.22	7.33	5.75
5.67	6.59	4.52	6.95	4.76	6.67	5.08	6.67	6.27	6.8103	4.76	7.1	7.38092	10.6473	5.75	6.17	4.97	7.62	6.05	7.37	7.11	7.31	5.38	5.73	6.1	8.17	6.03	6.9	5.49	6.9	2.75	6.87	5.12	7.22	8.20327	9.97003	6.74	9.38	8.76	6.26	7.44	5.8
5.67	6.59	4.6	7.06	4.82	6.8	5.12	6.93	6.49	6.8915	4.87	7.22	7.42745	11.1283	5.75	6.17	5.35	7.62	6.05	7.63	7.17	7.33	5.62	5.94	6.12	8.36	6.08	6.9	5.59	6.95	2.9	7.08	5.33	7.33	8.24516	9.99764	6.75	10	8.84	6.33	7.44	5.98
5.75	6.69	4.64	7.1	4.82	6.89	5.17	6.93	6.58	6.9451	4.91	7.32	7.4398	11.1448	5.75	6.4	5.38	7.67	6.06	7.7	7.19	7.33	5.67	6.03	6.12	8.5	6.13	6.95	5.59	7.01	3.03	7.19	5.52	7.44	8.35858	10.0891	6.85	10.1	8.88	6.36	7.52	6.01
5.75	6.81	4.66	7.12	4.84	6.93	5.19	6.93	6.62	6.98	4.92	7.37	7.71561	11.2187	5.86	6.4	5.38	7.67	6.17	7.91	7.22	7.43	5.78	6.05	6.69	8.63	6.27	6.95	5.78	7.13	3.12	7.32	5.6	7.63	8.47862	10.3764	6.89	10.1	9.18	6.37	7.52	6.05
5.78	6.81	4.74	7.12	4.86	7.1	5.34	7.21	6.82	7.26	4.96	7.44	7.71859	11.8247	6.12	6.46	5.39	7.67	6.36	8.01	7.22	7.46	5.83	6.17	6.73	8.72	6.27	7.01	5.8	7.13	3.45	7.45	5.62	7.94	8.53262	10.6473	6.89	10.4	9.22	6.87	7.76	6.05
5.79	6.9	4.76	7.31	4.91	7.24	5.37	7.31	6.82	7.32	4.96	7.44	7.76605	12.0327	6.17	6.48	5.4	7.76	6.4	8.05	7.26	7.55	5.91	6.17	6.81	8.87	6.34	7.13	5.8	7.17	3.57	7.52	5.72	8.13	8.78723	11.9099	6.95	10.4	9.25	7.01	7.76	6.13
5.79	6.95	4.78	7.31	4.91	7.32	5.39	7.35	6.98	7.3349	5.01	7.53	8.00775	12.1239	6.21	6.48	5.4	7.76	6.69	8.09	7.36	7.57	5.93	6.17	6.84	8.87	6.4	7.13	5.86	7.33	3.88	7.55	5.8	8.13	8.79506	12.2745	6.95	10.5	9.53	7.28	7.94	6.17
5.86	7.1	4.91	7.31	4.91	7.33	5.39	7.54	6.98	7.42	5.02	7.67	8.07914	14.5613	6.33	6.55	5.44	7.8	6.69	8.17	7.52	7.81	5.96	6.36	6.84	8.88	6.45	7.22	5.86	7.41	3.95	7.57	5.85	8.18	9.06511	13.4256	7.01	10.8	9.7	7.33	8.17	6.17
5.98	7.1	4.97	7.33	4.92	7.35	5.45	7.55	7.01	7.42	5.04	7.67	8.14708	15.0271	6.36	6.56	5.44	7.94	6.74	8.19	7.52	7.9	5.98	6.39	6.85	8.88	6.45	7.32	5.93	7.44	4.27	7.78	5.96	8.23	9.15587	14.555	7.13	10.8	9.75	7.35	8.27	6.36
6.03	7.32	5.04	7.33	4.96	7.36	5.45	7.59	7.08	7.5	5.07	7.7	8.18365	15.3656	6.4	6.59	5.45	8.05	6.74	8.46	7.76	7.92	6.05	6.42	6.9	8.99	6.46	7.33	5.94	7.67	4.31	7.82	6.1	8.29	9.43993	15.455	7.16	10.9	9.91	7.5	8.99	6.51
6.09	7.33	5.19	7.36	5	7.49	5.45	7.71	7.12	7.5	5.3	7.7	8.21446	15.4312	6.4	6.69	5.45	8.05	6.81	8.53	7.77	8.01	6.09	6.46	6.92	9.05	6.46	7.33	5.97	7.75	4.61	7.82	6.17	8.29	9.49331	13.9951	7.17	11	9.99	7.59	9.06	6.52
6.09	7.36	5.19	7.41	5.11	7.59	5.52	7.73	7.18	7.5	5.3	7.75	8.33657	15.461	6.48	6.7	5.45	8.09	6.81	8.55	7.94	8.07	6.17	6.57	6.96	9.09	6.55	7.44	5.97	7.76	4.82	7.82	6.17	8.5	9.86117	7.80146	7.19	11.1	10.3	7.7	9.13	6.76
6.12	7.37	5.24	7.44	5.15	7.65	5.62	7.81	7.18	7.8007	5.45	7.75	8.38327	15.883	6.52	6.7	5.45	8.23	6.84	8.61	7.94	8.12	6.17	6.65	7.03	9.16	6.68	7.44	6	7.8	4.88	7.92	6.21	8.58	10.3454	6.72645	7.33	11.2	10.4	7.83	9.16	6.84
6.17	7.37	5.24	7.52	5.19	7.67	5.62	7.81	7.19	7.81	5.49	7.76	8.45421	16.7391	6.52	6.81	5.49	8.23	6.96	8.63	7.99	8.23	6.3	6.69	7.04	9.21	6.81	7.52	6.03	7.91	5.03	7.94	6.29	8.63	10.7354	4.75873	7.41	11.3	10.6	8.11	9.21	6.95
6.17	7.41	5.32	7.52	5.19	7.75	5.63	7.82	7.19	7.83	5.49	7.76	8.53262	5.45576	6.81	6.81	5.62	8.29	7.1	8.71	8.07	8.29	6.33	6.69	7.06	9.25	6.94	7.52	6.05	7.94	5.31	7.96	6.46	8.67	10.9389	9.71806	7.5	11.3	10.6	8.17	9.45	7.1
6.21	7.52	5.33	7.52	5.19	7.75	5.63	7.83	7.19	8.4842	5.5	7.8	8.53532	5.62571	6.81	6.95	5.78	8.48	7.13	8.72	8.09	8.31	6.48	6.69	7.29	9.25	6.95	7.53	6.06	7.94	5.33	8.01	6.49	8.71	11.1777	8.53532	7.52	11.6	10.7	8.19	9.45	7.11
6.27	7.62	5.33	7.75	5.19	7.81	5.74	7.86	7.19	8.5495	5.54	7.8	8.57826	6.32887	6.9	7.01	5.78	8.5	7.22	8.72	8.13	8.36	6.52	6.73	7.37	9.63	6.96	7.53	6.12	8.05	5.43	8.12	6.49	8.72	11.2208	6.37227	7.54	11.7	10.9	8.29	9.92	7.11
6.27	7.63	5.38	7.91	5.2	7.82	5.83	7.9	7.28	8.6144	5.59	7.92	8.6794	7.29957	6.95	7.03	5.79	8.5	7.32	8.87	8.18	8.44	6.55	6.87	7.44	9.63	6.96	7.62	6.21	8.09	5.45	8.17	6.52	8.72	11.4136	12.3826	7.54	12.2	11.2	8.48	10.3	7.11
6.4	7.63	5.4	7.92	5.2	7.83	5.83	7.99	7.28	8.67	5.59	7.94	8.70319	7.42745	6.96	7.06	5.83	8.53	7.35	8.88	8.19	8.45	6.57	6.95	7.48	9.68	6.96	7.62	6.26	8.13	5.45	8.23	6.55	8.88	11.5337	6.53245	7.56	12.3	11.3	8.61	10.4	7.36
6.4	7.75	5.4	7.92	5.21	7.88	5.86	8	7.35	8.68	5.64	7.94	8.94267	7.60166	6.96	7.06	5.86	8.55	7.41	8.96	8.19	8.61	6.63	6.99	7.59	9.72	7.01	7.7	6.27	8.23	5.56	8.23	6.57	9.13	11.9118	14.7805	7.64	12.8	11.6	8.67	10.7	7.37
6.4	7.76	5.45	7.94	5.26	7.9	5.89	8	7.49	8.7108	5.7	7.94	9.04482	7.6828	7.06	7.1	5.88	8.63	7.41	9.09	8.19	8.63	6.73	7.13	7.62	9.72	7.05	7.75	6.4	8.27	5.62	8.24	6.69	9.22	12.282	8.05636	7.69	12.9	11.8	8.68	10.7	7.4
6.4	7.76	5.45	8.11	5.32	7.92	5.89	8.05	7.49	8.7214	5.7	8.17	9.10556	8.05351	7.22	7.36	5.88	8.72	7.44	9.14	8.57	8.66	6.75	7.13	7.69	9.82	7.16	7.75	6.46	8.29	5.69	8.42	6.69	9.32	12.3881	4.8163	7.72	13.1	11.8	8.79	10.7	7.5
6.4	7.76	5.52	8.14	5.4	7.92	6	8.1	7.5	8.79	5.72	8.19	9.25318	8.32278	7.26	7.36	5.93	9.06	7.44	9.14	8.78	8.71	6.76	7.13	7.76	10	7.17	7.76	6.46	8.32	5.7	8.53	6.71	9.41	12.4602	5.29338	7.76	13.1	12.4	8.94	10.8	7.5
6.46	7.91	5.54	8.17	5.52	7.92	6	8.14	7.54	8.8795	5.82	8.19	9.25566	8.53262	7.32	7.42	6.09	9.09	7.51	9.3	8.78	8.72	6.76	7.17	7.76	10.1	7.22	7.8	6.73	8.36	5.72	8.59	6.73	9.45	12.8451	5.78671	7.8	13.2	12.5	8.94	11	7.52
6.46	7.94	5.56	8.19	5.52	8.09	6.16	8.24	7.55	8.8795	5.85	8.27	9.35685	8.63962	7.32	7.44	6.09	9.14	7.64	9.41	8.84	8.78	6.81	7.22	7.92	10.3	7.31	7.8	6.73	8.46	5.72	8.61	6.76	9.51	12.8665	6.46175	7.96	13.3	12.8	9.02	11.1	7.62
6.56	7.94	5.59	8.21	5.6	8.17	6.16	8.24	7.55	8.99	5.88	8.29	9.39359	9.0041	7.32	7.52	6.17	9.14	7.67	9.41	8.84	8.84	6.88	7.22	7.99	10.3	7.32	7.86	6.81	8.58	5.78	8.66	6.76	9.51	14.3852	6.56051	7.96	13.6	12.9	9.05	11.2	7.62
6.7	8.01	5.62	8.27	5.6	8.24	6.18	8.26	7.55	9.06	5.91	8.29	9.45209	9.43263	7.36	7.54	6.17	9.3	7.76	9.53	8.88	8.84	6.89	7.31	8.01	10.4	7.32	7.92	6.89	8.61	6.05	8.68	6.87	9.63	17.1592	6.61629	7.97	13.6	13	9.22	11.4	7.69
6.74	8.09	5.62	8.27	5.62	8.26	6.2	8.39	7.62	9.07	5.98	8.29	9.55841	9.69203	7.41	7.67	6.34	9.41	7.76	9.56	9.05	8.88	6.89	7.33	8.18	10.4	7.33	7.92	6.89	8.72	6.17	8.94	6.99	9.68	8.34758	6.86167	8.05	13.7	13.2	9.26	11.4	7.75
6.74	8.13	5.73	8.29	5.62	8.29	6.2	8.39	7.65	9.086	6.03	8.36	9.62783	10.3231	7.44	7.67	6.52	9.41	7.78	9.68	9.09	8.92	6.94	7.33	8.19	10.4	7.33	7.94	6.9	8.88	6.24	9.06	7.01	9.84	8.67146	7.39025	8.26	13.7	13.6	9.3	11.5	7.77
6.81	8.13	5.75	8.29	5.65	8.32	6.24	8.4	7.71	9.086	6.05	8.46	9.69203	10.8884	7.52	7.75	6.52	9.56	7.8	9.72	9.09	9.02	6.95	7.33	8.2	10.7	7.36	8.05	6.94	8.88	6.25	9.1	7.01	9.99	9.27301	7.88637	8.29	13.9	13.8	9.39	11.5	7.8
6.89	8.23	5.8	8.4	5.82	8.33	6.24	8.4	7.72	9.09	6.09	8.5	9.81448	10.9724	7.53	7.76	6.55	9.56	7.8	9.77	9.14	9.09	6.95	7.35	8.23	10.8	7.41	8.09	6.95	9.14	6.27	9.14	7.03	10.3	11.6703	7.90383	8.31	14	13.8	9.49	11.5	7.94
6.95	8.29	5.81	8.46	5.86	8.33	6.27	8.45	7.75	9.18	6.1	8.53	10.1164	11.3672	7.62	7.76	6.55	9.63	7.91	9.92	9.41	9.3	6.96	7.36	8.29	10.8	7.43	8.13	7.01	9.14	6.27	9.18	7.05	10.3	13.7985	8.27296	8.4	14	14.3	9.55	11.6	7.97
6.95	8.29	5.91	8.48	5.86	8.36	6.27	8.52	7.8	9.2077	6.1	8.53	10.3587	11.5217	7.63	7.83	6.55	9.75	7.92	9.92	9.63	9.35	7.01	7.49	8.36	10.9	7.48	8.13	7.17	9.16	6.38	9.26	7.11	10.4	5.1882	8.976	8.49	14.2	15.9	9.68	11.6	7.99
6.95	8.36	5.91	8.61	5.98	8.48	6.27	8.52	7.81	9.26	6.13	8.63	11.7702	11.9041	7.67	7.92	6.55	9.82	7.92	9.92	9.67	9.45	7.11	7.52	8.64	11.2	7.54	8.19	7.17	9.28	6.43	9.45	7.13	10.4	6.60239	9.0041	8.59	14.4	16.1	9.68	11.8	8.23
6.95	8.36	6	8.67	6.05	8.59	6.31	8.52	7.86	9.37	6.13	8.66	11.8344	11.9733	7.75	7.94	6.68	9.92	7.97	9.94	9.72	9.48	7.16	7.63	8.96	11.2	7.64	8.23	7.24	9.45	6.61	9.48	7.14	10.6	8.15553	9.51747	8.61	14.6	18.1	9.69	11.8	8.23
6.96	8.36	6.01	8.67	6.05	8.61	6.4	8.57	7.88	9.4071	6.17	8.67	12.3826	12.1126	7.76	7.94	6.68	10	8.07	10.3	9.72	9.53	7.22	7.75	8.99	11.2	7.67	8.29	7.32	9.68	6.7	9.68	7.14	10.7	9.77462	9.85185	8.61	14.7		9.71	11.9	8.23
7.01	8.46	6.03	8.84	6.05	8.67	6.43	8.74	7.88	9.5635	6.17	8.71	15.1443	12.1844	7.86	7.94	6.69	10.2	8.09	10.3	9.94	9.56	7.31	7.75	9.07	11.2	7.72	8.29	7.32	9.75	6.81	9.72	7.16	10.7	9.99764	10.3698	8.63	14.7		9.72	11.9	8.36
7.01	8.46	6.09	8.87	6.05	8.67	6.43	8.74	7.9	9.5635	6.17	8.71	17.7072	12.4418	7.86	8.01	6.69	10.2	8.11	10.4	9.94	9.59	7.32	7.75	9.08	11.4	7.75	8.29	7.33	9.91	6.9	9.96	7.22	10.8	10.0389	10.5106	8.66	15.1		9.75	12.2	8.5
7.01	8.5	6.09	8.96	6.09	8.71	6.43	8.79	7.96	9.68	6.2	8.78	5.16157	12.7877	7.91	8.23	6.69	10.4	8.14	10.4	9.99	9.74	7.33	7.76	9.09	11.6	7.76	8.29	7.44	9.91	6.93	9.99	7.22	10.9	10.1549	10.6775	8.69	16.2		9.87	12.2	8.5
7.06	8.5	6.1	8.99	6.1	8.74	6.55	8.81	8.1	9.68	6.27	8.78	5.21469	13.4887	7.91	8.27	6.7	10.4	8.17	10.4	10	9.82	7.35	7.76	9.16	11.6	7.76	8.46	7.44	9.94	6.95	10.1	7.33	11.2	10.8185	10.9787	8.72	16.2		9.91	12.4	8.58
7.06	8.53	6.12	9.05	6.12	8.74	6.56	8.83	8.1	9.72	6.28	8.88	5.58885	13.9095	8.17	8.29	6.76	10.4	8.24	10.6	10.1	9.84	7.37	7.76	9.25	11.7	7.76	8.46	7.52	9.94	7.03	10.1	7.37	11.6	11.2187	10.9829	8.84	16.6		10.2	12.4	8.67
7.1	8.55	6.17	9.06	6.17	8.76	6.56	8.83	8.21	9.7651	6.29	9.13	5.62571	14.0639	8.19	8.29	6.76	10.5	8.27	10.6	10.2	9.93	7.42	7.76	9.29	11.7	7.83	8.46	7.53	10.2	7.06	10.2	7.37	11.6	12.1863	11.1386	8.87	17.3		10.2	12.5	8.71
7.13	8.55	6.2	9.06	6.17	8.78	6.56	8.87	8.24	9.8	6.38	9.16	5.8851	14.3019	8.23	8.36	6.85	10.6	8.27	10.6	10.2	9.94	7.57	7.78	9.45	11.8	7.86	8.48	7.53	10.3	7.13	10.3	7.44	11.6	12.2183	11.1468	8.88	17.6		10.8	12.5	8.88
7.17	8.55	6.21	9.06	6.21	8.81	6.58	8.87	8.31	9.9159	6.4	9.22	6.03538	7.32469	8.23	8.46	6.85	10.7	8.29	10.8	10.2	9.94	7.59	7.8	9.49	11.9	7.91	8.48	7.76	10.4	7.13	10.4	7.5	11.7	12.2745	11.3186	8.94	17.8		10.9	12.7	9.02
7.17	8.61	6.27	9.13	6.22	8.83	6.62	8.93	8.43	9.94	6.46	9.28	6.21905	7.39956	8.23	8.46	6.89	10.8	8.29	10.8	10.2	9.94	7.62	7.92	9.72	11.9	7.92	8.53	7.76	10.6	7.32	10.4	7.57	11.8	12.7877	12.9395	8.94	18		11	13	9.06
7.17	8.63	6.27	9.13	6.26	8.83	6.62	9.01	8.48	9.9439	6.46	9.28	6.50779	7.59561	8.27	8.5	6.92	10.8	8.29	10.8	10.2	10.3	7.62	7.94	9.75	12.3	7.92	8.66	7.8	10.6	7.32	10.4	7.65	12	12.8594	13.7584	8.94	18.3		11.5	13.1	9.14
7.17	8.63	6.36	9.28	6.29	8.83	6.64	9.05	8.52	10.1	6.46	9.32	6.51837	7.82204	8.46	8.5	7.04	11.1	8.42	10.8	10.4	10.4	7.64	8.01	10.1	12.6	7.94	8.66	7.83	10.7	7.33	10.6	7.76	12.1	12.8594	15.1549	8.94	18.7		11.6	13.1	9.14
7.22	8.63	6.4	9.36	6.36	8.85	6.64	9.07	8.67	10.1	6.52	9.41	6.644	9.43993	8.5	8.53	7.05	11.2	8.46	10.9	10.4	10.5	7.7	8.05	10.1	12.6	7.97	8.68	7.86	10.8	7.33	10.6	7.78	12.4	13.4187		9.05	18.7		11.7	13.3	9.32
7.22	8.67	6.46	9.49	6.4	8.86	6.64	9.07	8.67	10.2	6.52	9.41	6.72645	9.43993	8.55	8.58	7.1	11.6	8.48	11	10.4	10.6	7.73	8.05	10.2	12.7	7.99	8.71	7.99	10.8	7.37	10.7	7.8	12.5	14.1713		9.1	19		12	13.5	9.48
7.31	8.67	6.48	9.53	6.4	8.87	6.67	9.1	8.67	10.346	6.55	9.45	7.0205	9.5848	8.55	8.61	7.13	11.8	8.5	11	10.5	10.8	7.75	8.07	10.3	12.9	8.01	8.71	7.99	10.8	7.42	10.7	7.8	12.5	16.3392		9.14	19.4		12.2	13.7	9.48
7.32	8.71	6.52	9.53	6.46	8.87	6.74	9.1	8.68	10.4	6.57	9.49	7.36534	9.69914	8.58	8.61	7.13	11.8	8.5	11	10.6	10.8	7.77	8.15	10.3	13	8.09	8.71	8.09	10.9	7.52	10.8	7.8	12.8	6.77748		9.3	19.6		12.5	13.9	9.49
7.32	8.78	6.56	9.56	6.59	8.88	6.75	9.18	8.69	10.409	6.63	9.56	7.48597	9.89604	8.66	8.72	7.16	11.9	8.61	11	10.6	10.9	7.78	8.17	10.8	13.1	8.09	8.72	8.18	11.2	7.53	10.8	7.94	13	6.97784		9.32	21.4		12.8	14.2	9.56
7.32	8.87	6.61	9.56	6.68	8.88	6.85	9.21	8.79	10.489	6.69	9.56	7.49823	10.1888	8.67	8.72	7.55	12.2	8.63	11.1	10.7	11	7.84	8.23	11.1	13.1	8.19	8.87	8.23	11.4	7.55	10.9	7.97	13	7.97326		9.36	21.4		12.9	14.5	9.56
7.32	8.88	6.7	9.68	6.69	8.94	6.87	9.24	8.83	10.559	6.71	9.68	7.95596	10.5868	8.71	8.87	7.63	12.2	8.67	11.2	10.8	11.1	7.91	8.23	11.7	13.1	8.23	8.87	8.27	11.6	7.71	10.9	8.09	13.3	8.05351		9.38	21.5		13.7	14.5	9.56
7.32	8.88	6.73	9.77	6.69	8.99	6.87	9.27	8.84	10.6	6.76	9.77	8.03353	10.9284	8.83	9.06	7.63	12.3	8.68	11.2	10.9	11.1	8.01	8.23	11.7	13.1	8.29	8.88	8.27	11.9	7.75	11.2	8.11	13.4	8.24516		9.39	21.8		13.8	14.6	9.63
7.33	8.88	6.73	9.87	6.7	9.04	6.91	9.28	8.88	10.6	6.76	9.82	8.18926	11.0204	8.87	9.16	7.65	12.3	8.71	11.2	10.9	11.1	8.08	8.24	11.9	13.4	8.32	8.88	8.32	12.1	7.76	11.2	8.11	13.5	8.58361		9.45	22.2			14.7	9.68
7.41	8.96	6.73	9.91	6.7	9.09	6.93	9.28	8.88	10.638	6.81	9.83	8.24516	11.1777	8.88	9.22	7.78	12.4	8.72	11.3	11.1	11.1	8.09	8.29	12	13.4	8.42	9.05	8.36	12.2	7.76	11.3	8.36	13.7	9.6326		9.72	22.3			14.9	9.83
7.44	8.99	6.74	9.94	6.74	9.16	6.98	9.31	9.01	10.7	6.84	9.84	8.53532	11.7702	9.05	9.25	7.84	12.7	8.72	11.4	11.2	11.2	8.11	8.29	12.2	13.4	8.48	9.06	8.48	12.5	7.76	11.3	8.39	13.8	9.7934		9.82	22.6			15.1	10
7.44	9.09	6.81	10	6.76	9.28	7.04	9.31	9.05	10.7	6.84	9.92	8.53532	11.8867	9.13	9.32	7.9	13.2	8.72	11.4	11.3	11.2	8.19	8.36	12.2	13.5	8.55	9.06	8.48	12.9	7.76	11.3	8.4	14.1	10.5868		9.92	23.2			15.1	10.1
7.44	9.09	6.81	10.1	6.81	9.36	7.08	9.31	9.07	10.7	6.89	9.92	8.75581	11.956	9.13	9.33	7.97	13.4	8.83	11.6	11.4	11.3	8.23	8.36	12.3	13.8	8.67	9.09	8.53	13	7.8	11.3	8.48	14.1	11.2514		10.1	25.5			15.2	10.1
7.44	9.14	6.81	10.1	6.81	9.38	7.12	9.31	9.18	10.7	6.89	9.94	8.75581	12.1012	9.14	9.41	7.97	13.7	8.84	11.6	11.5	11.4	8.27	8.36	12.3	14	8.71	9.09	8.55	13.1	7.86	11.5	8.48	14.7	12.6068		10.2				15.4	10.3
7.52	9.16	6.9	10.1	6.85	9.39	7.12	9.36	9.18	10.8	6.89	9.94	9.25566	12.1239	9.14	9.49	7.98	13.9	8.88	11.6	11.6	11.6	8.29	8.41	12.6	14.1	8.79	9.09	8.61	13.2	8.01	11.6	8.5	14.8	12.7445		10.3				15.6	10.4
7.52	9.22	6.9	10.4	6.89	9.39	7.19	9.39	9.26	10.871	6.95	9.99	9.64452	12.2745	9.14	9.56	7.98	13.9	8.88	11.8	11.6	11.7	8.29	8.58	12.8	14.1	8.79	9.09	8.63	13.4	8.02	12	8.53	14.9	13.3156		10.6				15.6	10.4
7.63	9.28	6.96	10.4	6.93	9.41	7.24	9.48	9.26	11	7.06	9.99	9.76051	12.497	9.22	9.75	8.18	14	8.92	11.9	11.6	11.9	8.31	8.61	12.9	14.2	8.92	9.14	8.66	13.4	8.05	12.1	8.62	14.9	14.46		10.6				15.8	10.4
7.67	9.41	7.01	10.4	6.95	9.41	7.26	9.68	9.31	11	7.08	10.1	9.91691	12.5484	9.3	9.83	8.24	14.1	8.92	11.9	11.7	11.9	8.4	8.63	13.4	14.7	8.99	9.25	8.66	13.6	8.05	12.5	8.68	15	15.2214		11.2				16	10.4
7.67	9.45	7.01	10.6	6.95	9.45	7.26	9.71	9.37	11.1	7.1	10.1	10.164	12.7301	9.3	9.84	8.24	14.9	9	12	11.8	12	8.46	8.63	13.5	14.9	9	9.35	8.67	13.9	8.13	13.1	8.79	15.6	15.9119		11.3				16.2	10.5
7.75	9.45	7.01	10.7	7.06	9.45	7.29	9.72	9.39	11.116	7.11	10.1	10.3764	13.9951	9.41	9.92	8.27	16	9.05	12.1	11.9	12.1	8.46	8.66	13.7	15	9	9.41	8.71	14	8.17	13.1	8.87	15.7	17.952		11.3				16.2	10.8
7.76	9.45	7.05	10.7	7.17	9.46	7.29	9.78	9.41	11.182	7.11	10.2	10.5542	14.0148	9.45	9.94	8.29	16.5	9.06	12.1	11.9	12.1	8.58	8.67	14.2	15.3	9.02	9.45	8.78	14.2	8.17	13.2	8.92	16.5	6.32887		11.4				16.5	10.8
7.76	9.46	7.06	10.7	7.19	9.49	7.35	9.8	9.61	11.199	7.11	10.3	11.3894	14.3772	9.46	9.94	8.36	16.6	9.09	12.1	12	12.2	8.61	8.68	14.3	15.4	9.05	9.46	8.88	14.5	8.19	13.3	8.99	16.5	7.48597		11.4				16.9	10.8
7.76	9.49	7.1	10.8	7.19	9.49	7.45	9.8	9.64	11.2	7.12	10.3	13.3035	7.86888	9.46	10	8.36	17.3	9.13	12.1	12	12.4	8.62	8.71	15.2	16	9.06	9.47	8.88	15.3	8.21	13.3	9.13	16.6	7.59561		12.1				17.4	10.9
7.76	9.53	7.13	10.8	7.2	9.51	7.52	9.8	9.64	11.273	7.14	10.3	7.03031	8.05351	9.51	10.2	8.41	17.4	9.13	12.2	12.1	12.4	8.62	8.72	15.7	16.3	9.14	9.49	9.04	15.5	8.23	13.5	9.14	16.6	7.79262		12.2				18.4	11.1
7.91	9.56	7.13	10.8	7.24	9.55	7.55	9.8	9.8	11.33	7.14	10.4	7.1854	8.24516	9.53	10.2	8.41	17.7	9.13	12.2	12.1	12.6	8.63	8.78	15.8	16.5	9.14	9.6	9.28	15.8	8.26	13.7	9.16	16.6	8.28129		12.7				18.5	11.1
7.92	9.56	7.14	11	7.33	9.61	7.59	9.8	9.93	11.33	7.17	10.4	7.28697	8.6794	9.56	10.2	8.41	17.7	9.15	12.2	12.2	12.7	8.66	8.8	15.9	16.6	9.15	9.63	9.41	17.1	8.27	13.9	9.16	17.8	8.70319		12.7				20.6	11.2
7.94	9.63	7.17	11	7.33	9.69	7.71	9.8	9.99	11.4	7.31	10.4	7.32469	9.01175	9.63	10.3	8.66	18	9.16	12.5	12.3	12.7	8.68	8.84	16.2	16.9	9.21	9.72	9.41	23.9	8.27	14.1	9.17	17.8	9.30516		13				20.7	11.4
7.94	9.63	7.24	11	7.37	9.69	7.71	9.91	10	11.493	7.32	10.4	7.66784	9.41069	9.82	10.3	8.68	18.5	9.25	12.5	12.3	13	8.68	8.84	16.5	18	9.3	9.75	9.45	6.4	8.29	14.1	9.2	17.9	9.45209		13.1				23.6	11.5
8.01	9.63	7.24	11	7.37	9.7	7.72	9.92	10	11.573	7.32	10.5	7.66784	9.43019	9.82	10.3	8.68	19.5	9.28	12.5	12.5	13	8.71	8.84	19.8	4.82	9.32	9.82	9.48	7.41	8.32	14.3	9.26	18.5	9.69203		13.4				23.8	11.5
8.01	9.68	7.26	11.2	7.41	9.81	7.8	9.92	10	11.6	7.32	10.5	8.83675	9.77462	9.84	10.4	8.72	19.8	9.45	12.5	12.7	13.4	8.72	8.88	2.8	5.86	9.32	9.83	9.49	7.44	8.36	14.6	9.3	18.9	9.97003		14.4				42.9	11.6
8.05	9.82	7.32	11.3	7.41	9.82	7.8	9.93	10.1	11.637	7.33	10.5	9.2034	10.7418	9.84	10.4	8.72	19.8	9.48	12.6	12.8	13.8	8.72	8.88	3.51	7.01	9.45	9.92	9.63	7.8	8.49	14.7	9.32	19	10.0754		14.7					11.9
8.09	9.84	7.33	11.6	7.41	9.88	7.8	9.96	10.1	11.637	7.33	10.6	9.51747	11.2514	9.92	10.4	8.83	21.2	9.48	12.7	12.8	13.9	8.78	8.88	3.51	7.32	9.45	9.94	9.67	7.94	8.55	15.2	9.35	19	10.8461		15.1					12
8.18	9.84	7.33	11.6	7.44	9.89	7.81	9.99	10.2	11.7	7.35	10.6	9.69914	11.3166	10	10.4	9.09	21.8	9.49	12.8	13.1	14.1	8.83	8.96	4.88	7.37	9.46	9.99	9.68	8.23	8.55	15.9	9.41	20.4	10.964							12.1
8.19	9.91	7.33	11.6	7.52	9.92	7.86	10	10.3	11.7	7.37	10.6	9.89604	11.3247	10.2	10.4	9.09	22.6	9.49	12.8	13.5	14.5	8.88	9.09	4.97	7.53	9.46	9.99	9.68	8.36	8.61	16.6	9.46	21.1	10.9787							12.4
8.19	9.91	7.33	11.8	7.52	10	7.86	10	10.3	11.827	7.37	10.7	10.0435	11.349	10.2	10.4	9.22		9.53	12.9	13.7	14.7	9.06	9.14	5.17	7.76	9.68	9.99	9.72	8.46	8.61	16.6	9.5	22.4	11.0058							12.5
8.19	9.92	7.33	11.9	7.53	10	7.88	10.1	10.3	11.9	7.44	10.7	10.6473	12.1995	10.3	10.5	9.32		9.53	13	13.8	15.3	9.06	9.25	5.19	8.17	9.7	10	9.91	8.58	8.66	16.7	9.5		11.8828							12.6
8.23	9.92	7.37	12.2	7.55	10	7.9	10.2	10.3	12.091	7.47	10.8	12.4823	12.4602	10.4	10.5	9.63		9.62	13	13.9	15.5	9.14	9.3	5.62	8.36	9.77	10.1	9.94	8.61	8.66	17.1	9.52		14.0115							12.6
8.23	9.94	7.41	12.4	7.67	10.1	7.96	10.4	10.4	12.183	7.49	10.8	15.7378	13.0649	10.7	10.7	9.71		9.63	13	13.9	16	9.14	9.32	5.78	8.5	9.82	10.1	9.99	8.72	8.71	18.8	9.67		14.7151							12.7
8.27	9.99	7.41	12.6	7.7	10.1	7.99	10.4	10.5	12.2	7.52	10.8	16.1753	13.3087	10.8	10.7	9.73		9.63	13	14.1	16.9	9.16	9.41	5.91	8.63	9.84	10.2	10.4	8.88	8.76	21.8	9.86		18.2174							13.4
8.27	10	7.41	12.7	7.7	10.1	7.99	10.4	10.5	12.319	7.52	10.8	4.09463	13.8034	10.8	10.8	9.75		9.72	13.2	14.1	17.2	9.21	9.41	6.09	8.87	9.92	10.2	10.6	9.14	8.78		9.91									13.8
8.29	10	7.44	13.3	7.75	10.1	8.1	10.5	10.5	12.4	7.53	10.9	4.88731	13.8034	11	10.8	9.81		9.72	13.2	14.1	17.2	9.26	9.41	6.1	9.05	9.96	10.3	10.8	9.91	8.87		10									14
8.29	10.1	7.44	13.9	7.75	10.1	8.11	10.5	10.6	12.491	7.55	10.9	5.04455	14.555	11.1	10.8	9.84		9.77	13.7	14.2	17.4	9.27	9.45	6.12	9.16	10	10.3	10.8	9.94	8.88		10									14.1
8.36	10.1	7.48	13.9	7.76	10.1	8.12	10.6	10.8	12.6	7.56	10.9	5.2191	15.1002	11.3	10.9	9.94		9.82	13.7	14.5	17.7	9.3	9.48	6.12	9.25	10.1	10.4	10.8	9.94	8.88		10.1									14.2
8.36	10.3	7.52	14.2	7.76	10.1	8.14	10.6	10.9	12.675	7.56	11	5.37518	15.4847	11.3	11	9.98		9.83	13.7	14.5	19	9.32	9.63	6.69	9.25	10.1	10.4	11	10.2	8.88		10.2									14.9
8.46	10.3	7.52	14.3	7.76	10.2	8.14	10.7	10.9	12.7	7.59	11.1	5.67449	15.8657	11.3	11.4	9.99		9.83	13.8	14.5	24.8	9.36	9.72	6.73	9.63	10.1	10.4	11	10.3	8.88		10.2									17.3
8.48	10.4	7.53	14.4	7.8	10.2	8.17	10.8	10.9	12.95	7.61	11.2	5.97803	4.70046	11.4	11.6	10.1		9.88	13.9	14.9		9.44	9.77	6.81	9.63	10.1	10.4	11	10.6	8.92		10.2									17.4
8.5	10.4	7.53	14.6	7.8	10.2	8.21	10.8	10.9	13	7.62	11.2	6.03918	6.44751	11.6	11.8	10.1		9.92	14	15.2		9.45	9.82	6.84	9.68	10.3	10.4	11.2	10.7	8.93		10.2									17.7
8.55	10.4	7.57	15.1	7.81	10.3	8.24	10.8	11	13.1	7.63	11.2	6.24852	6.55701	11.8	11.8	10.1		9.92	14	15.2		9.48	9.84	6.84	9.82	10.6	10.5	11.6	10.8	8.93		10.2									17.8
8.55	10.4	7.63	15.6	7.84	10.3	8.24	10.8	11.2	13.128	7.63	11.3	6.3325	7.33723	11.9	11.8	10.2		9.96	14.1	15.3		9.51	9.91	6.85	10.1	10.7	10.5	12.2	10.8	9.06		10.3									18.5
8.58	10.4	7.63	16.5	7.84	10.6	8.25	10.8	11.3	13.177	7.64	11.6	6.44395	7.39025	11.9	11.9	10.2		9.99	14.2	15.3		9.56	9.92	6.92	10.3	10.8	10.6	12.6	11.2	9.07		10.3									19.5
8.61	10.4	7.7	17	7.92	10.6	8.4	10.9	11.4	13.2	7.65	11.6	6.44751	7.52575	12.5	12.1	10.4		9.99	14.5	15.8		9.63	9.92	6.96	10.4	10.8	10.6	13	11.4	9.09		10.3									21.2
8.63	10.4	7.7	17.1	7.92	10.6	8.49	11	11.4	13.359	7.67	11.6	6.56051	7.6828	13.2	12.1	10.4		10.1	14.5	15.9		9.68	9.92	7.03	10.7	10.8	10.7	13.7	12.5	9.1		10.3									21.8
8.63	10.4	7.76	17.2	7.92	10.8	8.52	11	11.9	13.4	7.69	11.6	6.60239	7.88055	13.4	12.2	10.4		10.1	14.7	15.9		9.73	9.94	7.04	10.8	10.8	10.8	14.2	12.9	9.14		10.4
8.63	10.5	7.76	17.7	7.94	10.9	8.63	11.1	11.9	13.5	7.7	11.6	6.81128	8.06776	13.7	12.2	10.6		10.2	15.2	15.9		9.82	9.99	7.06	10.9	10.9	10.8	14.3	13.1	9.16		10.4
8.66	10.6	7.76	18.3	7.94	11	8.79	11.2	11.9	13.9	7.75	11.6	6.86167	8.1696	15.7	12.6	10.8		10.3	15.5	15.9		9.86	10.1	7.29	11.2	10.9	10.8	15.4	13.2	9.22		10.6
8.72	10.6	7.76	18.3	8.05	11	8.93	11.2	12.1	14	7.76	11.6	7.27751	8.18926	16	12.7	10.8		10.3	15.6	16.1		9.92	10.1	7.44	11.2	11	10.8	15.8	13.4	9.22		10.6
8.72	10.6	7.8	19	8.08	11	8.94	11.3	12.1	14.2	7.76	11.6	7.36534	8.53532	21.8	12.8	11.6		10.4	15.6	17.3		9.94	10.1	7.48	11.2	11.1	10.9	4.61	13.4	9.3		10.6
8.72	10.6	7.8		8.1	11	8.94	11.3	12.2	14.2	7.78	11.7	7.48597	8.88082	22.5	12.9	11.6		10.4	16	17.9		9.94	10.1	7.59	11.4	11.2	10.9	4.78	13.9	9.31		10.8
8.78	10.7	7.8		8.13	11	8.94	11.3	12.2	14.266	7.84	11.7	7.50435	8.95038		13.4	11.7		10.4	16.5	18.3		10	10.1	7.69	11.6	11.3	11	4.82	14	9.32		11
8.87	10.7	7.86		8.17	11.2	9	11.5	12.4	14.644	7.84	11.8	7.63181	9.35685		13.6	11.7		10.5	16.5	18.7		10	10.1	7.76	11.7	11.6	11.2	4.91	14.2	9.44		11
8.88	10.8	7.9		8.18	11.2	9.01	11.6	12.4	14.7	7.84	11.8	7.88055	9.89604		13.7	11.8		10.5	16.6	18.7		10.1	10.1	7.99	11.9	11.6	11.2	5.01	15.3	9.48		11.2
8.88	10.8	7.91		8.18	11.2	9.07	11.6	12.5	14.7	7.94	11.9	7.93283	10.2875		13.8	11.9		10.6	16.6	19.6		10.1	10.2	8.01	11.9	11.6	11.3	5.02	15.5	9.49		11.4
8.88	10.8	7.92		8.19	11.2	9.1	11.6	12.7	14.852	7.94	12	7.95596	10.3675		14	11.9		10.6	16.6	20.3		10.1	10.2	8.19	12.6	11.7	11.3	5.28	17.1	9.6		11.4
8.88	10.8	7.92		8.19	11.3	9.1	11.8	12.7	14.952	7.94	12	8.00202	10.3963		14.1	11.9		10.7	17	22.1		10.1	10.2	8.2	13.1	11.7	11.5	5.32	3.47	9.63		11.5
8.99	10.8	7.94		8.2	11.3	9.18	11.9	13	15.2	8.07	12.1	8.00202	10.4051		14.4	12.1		10.7	17.2	22.3		10.1	10.3	8.29	13.4	11.8	11.6	5.38	4.91	9.7		11.5
9.05	10.9	8.09		8.2	11.4	9.18	12	13.1	15.2	8.08	12.1	8.02494	10.504		14.6	12.1		10.8	17.5	22.3		10.1	10.3	8.36	13.5	11.8	11.7	5.49	5.26	9.77		11.6
9.06	10.9	8.17		8.23	11.4	9.24	12.1	13.3	15.884	8.2	12.1	8.03353	10.5455		17	12.5		11	18.1	22.5		10.1	10.3	8.64	13.8	12	11.7	5.49	5.26	9.8		11.6
9.06	10.9	8.18		8.29	11.4	9.26	12.2	13.3	16.4	8.24	12.2	8.14708	10.6084		18.1	12.5		11.1	18.1	23		10.2	10.4	8.96	14	12.3	11.7	5.59	5.62	9.86		11.6
9.06	10.9	8.19		8.31	11.5	9.26	12.2	13.7	16.6	8.24	12.2	8.38327	10.6409			12.7		11.1	19.7	26.2		10.2	10.4	8.99	14.1	12.3	11.8	5.59	5.75	9.92		11.6
9.09	11	8.19		8.32	11.5	9.28	12.3	13.7	16.6	8.29	12.3	8.40243	11.0329			12.9		11.2	22.5	31.9		10.2	10.5	9.07	14.1	12.4	11.8	5.8	6.05	9.94		11.6
9.09	11	8.2		8.32	11.5	9.36	12.3	13.7	16.892	8.31	12.3	8.40516	11.2208			13.1		11.2	23.7	6.37227		10.2	10.6	9.08	14.2	12.4	11.9	5.8	6.12	9.94		11.8
9.09	11	8.23		8.36	11.6	9.49	12.4	13.8	17.1	8.39	12.4	8.62898	11.4477			13.9		11.3		7.1854		10.2	10.6	9.09	14.9	12.5	11.9	5.86	6.4	10		11.8
9.13	11	8.29		8.36	11.6	9.68	12.4	13.8	17.675	8.41	12.5	8.70319	11.5913			14.6		11.3		7.33723		10.3	10.7	9.16	16	12.7	11.9	5.86	6.7	10		11.8
9.14	11	8.32		8.36	11.6	9.78	12.4	14.4	17.7	8.44	12.5	8.91438	12.0708			14.6		11.4		7.72751		10.3	10.8	9.29	16.3	12.9	12	5.93	6.9	10.1		11.8
9.14	11	8.32		8.44	11.7	9.8	12.5	14.5	18.2	8.48	12.5	9.11312	13.1996			15.1		11.7		8.42154		10.4	10.9	9.49	16.9	13	12.1	5.94	6.95	10.2		11.9
9.22	11	8.36		8.46	11.8	9.8	12.9	14.8	19.2	8.5	12.6	9.11816	13.4341			15.1		11.8		8.50836		10.4	10.9	9.75	18	13.1	12.1	5.97	7.01	10.2		12
9.25	11	8.41		8.5	11.8	9.87	13	14.8	19.4	8.55	12.6	9.11816	13.6764			15.1		11.9		8.61566		10.5	10.9	10.1	10.4	13.1	12.1	5.97	7.13	10.3		12.1
9.28	11.2	8.48		8.52	12	9.96	13.1	14.9	21.6	8.55	12.7	9.43263	15.9062			15.8		11.9		9.01175		10.6	11	10.1	16.6	13.3	12.1	6.05	7.13	10.3		12.1
9.32	11.2	8.55		8.53	12	10.2	13.1	15	22.9	8.58	12.7	9.51264				16.8		11.9		9.51747		10.7	11	10.2	9.21	13.3	12.1	6.06	7.17	10.4		12.4
9.32	11.2	8.58		8.58	12	10.3	13.1	15.1		8.58	12.8	9.57041				17.3		12		9.6326		10.7	11	11.1	9.09	13.4	12.1	6.26	7.33	10.4		12.4
9.41	11.3	8.61		8.61	12.1	10.4	13.1	15.1		8.61	12.9	10.218				18.6		12.3		9.71806		10.8	11	11.7	12.3	13.4	12.2	6.46	7.67	10.4		12.6
9.45	11.4	8.65		8.61	12.3	10.6	13.2	15.7		8.62	12.9	10.4843						12.3		9.86815		10.8	11	12	11.7	13.6	12.2	6.46	7.75	10.7		12.6
9.45	11.4	8.72		8.66	12.3	10.7	13.5	15.9		8.67	13	10.6409						12.5		10.0343		10.8	11.1	12.2	11.6	14.3	12.2	6.73	7.76	10.7		12.7
9.49	11.4	8.72		8.71	12.4	10.9	13.7	16.1		8.71	13	10.8651						12.5		10.0891		10.9	11.1	12.3	16.5	14.6	12.2	6.73	7.91	10.8		12.7
9.56	11.4	8.79		8.83	12.5	11	13.9	16.1		8.77	13	10.9284						12.5		10.1888		10.9	11.1	14.2	15.3	14.8	12.3	6.89	7.94	10.8		12.7
9.63	11.4	8.88		8.84	12.5	11	14	16.8		8.79	13.1	11.5217						12.9		10.1888		11.2	11.1	16.2	12.9	15.1	12.3	6.9	8.05	11		12.7
9.63	11.5	8.99		8.87	12.6	11	14	17.3		8.8	13.1	11.6938						12.9		10.3053		11.2	11.2	19.8	10.3	15.8	12.5	6.94	8.09	11.2		12.8
9.63	11.6	9.06		8.96	12.6	11.6	14.1	17.3		8.85	13.2	12.2183						13		10.3675		11.2	11.2	6.9	11.8	15.8	12.5	7.01	8.13	11.2		12.8
9.63	11.6	9.06		8.96	12.7	11.6	14.2	17.8		8.87	13.4	12.2988						13.1		10.9284		11.2	11.2	7.37	8.88	17	12.5	7.24	8.27	11.2		12.8
9.68	11.6	9.06		8.99	12.7	11.9	14.2	17.8		8.96	13.4	13.2482						13.1		11.3247		11.3	11.2	7.62	12.6	18.1	12.6	7.32	8.29	11.4		13.4
9.68	11.6	9.09		9.17	12.8	12.2	14.2	17.9		8.97	13.4	13.5176						13.3		11.349		11.4	11.2	7.76	13.1	18.5	12.7	7.44	8.32	11.5		13.5
9.68	11.7	9.21		9.18	12.9	12.8	14.7	18.4		9.06	13.5	13.6714						13.4		11.5734		11.4	11.3	7.92	15.4	20.1	12.8	7.53	8.88	11.8		13.8
9.72	11.7	9.22		9.21	12.9	13.1	15.1	19.2		9.06	13.5	13.7233						13.4		12.895		11.4	11.4	8.18	13.4	27.5	12.8	7.8	9.14	11.8		14.1
9.75	12	9.22		9.38	12.9	13.6	15.1	19.2		9.15	13.5	15.8657						13.5		13.0367		11.5	11.6	8.23	9.72		12.9	7.83	9.16	11.9		14.5
9.77	12.1	9.28		9.45	13	13.7	15.7	19.4		9.3	13.9	16.3012						13.6		13.3156		11.5	11.8	9.25	10		13.1	7.99	9.28	12		14.6
9.82	12.1	9.45		9.49	13	13.8	16.2	19.7		9.41	13.9							13.7		13.3982		11.5	11.9	9.45	8.72		13.2	7.99	9.45	12.1		14.9
9.84	12.4	9.46		9.56	13.2	13.9	16.5	20.3		9.45	14							13.8		13.9557		11.5	12	9.72	9.72		13.4	8.27	9.68	12.1		15.2
9.84	12.4	9.46		9.62	13.2	20.3	16.7	20.3		9.49	14.1							13.8		14.2488		11.6	12.1	10.3	7.76		13.4	8.48	9.75	12.2		16.4
9.92	12.5	9.47		9.64	13.3		16.9	20.5		9.51	14.1							14.4		14.5991		11.6	12.1	10.3	14.7		13.4	8.53	9.91	12.6
9.94	12.5	9.48		9.64	13.4		17.1	20.5		9.51	14.2							14.7		15.3895		11.6	12.1	10.8	13.4		13.5	8.71	10.4	12.8
10.1	12.5	9.49		9.68	13.4		17.4			9.51	14.3							14.7		21.043		11.7	12.1	11.7	12.7		13.5	9.04	10.6	12.8
10.1	12.6	9.49		9.77	13.5		18.1			9.54	14.3							14.8		25.6364		11.8	12.1	11.9	10.4		13.6	9.48	10.8	12.9
10.2	12.6	9.51		9.92	13.9		18.6			9.56	14.4							14.8		30.8654		11.9	12.2	12.2	13.1		13.7	9.67	10.9	13
10.3	12.6	9.53		9.94	14.2		19.5			9.6	14.6							14.9		30.8773		12.1	12.2	12.3	15		13.8	9.99	11.6	13
10.4	12.6	9.56		9.96	14.2					9.6	14.6							14.9		4.83534		12.3	12.3	12.6	7.41		13.8	10.6	11.9	13.4
10.5	12.6	9.63		10.1	14.2					9.63	14.7							15.2		5.30638		12.3	12.3	12.8	6.7		13.8	10.8	12.1	13.6
10.5	12.7	9.68		10.1	14.3					9.63	14.9							15.2		5.53621		12.4	12.4	12.9	8.88		14.4	11	12.2	13.7
10.5	12.8	9.75		10.4	14.4					9.68	15							15.5		5.57239		12.5	12.4	13.4	10.8		14.4	14.2	13	13.7
10.6	12.9	9.91		10.4	14.4					9.73	15.4							16.1		5.89679		12.5	12.6	13.5	8.87		14.4	3.02	13.6	13.7
10.7	12.9	9.91		10.6	14.5					9.74	15.6							16.3		6.39386		12.7	12.8	13.7	8.99		14.4	5.78	14.5	13.8
10.8	12.9	9.91		10.6	14.6					9.92	15.6							16.8		6.51837		12.9	12.9	14.3	5.4		14.6	6	15.8	14.1
10.8	12.9	9.92		10.7	14.6					10	15.7							16.9		6.51837		14.1	13	15.2	13		14.7	6.03	23.9	14.2
10.8	12.9	9.92		10.7	14.6					10	15.8							17.8		6.52893		14.2	13.2	15.7	13.1		14.9	6.12		14.2
10.8	12.9	9.92		10.7	14.7					10	16							19.3		6.61629		14.8	13.3	15.8	11.2		15	6.21		14.7
10.8	12.9	9.92		10.9	14.7					10.2	16.1							30.4		6.65781		15.3	13.4	15.9			15	6.27		14.7
10.8	13	9.94		11.2	14.8					10.3	16.3									6.99756		16.6	13.4	16.5			15.1	6.4		15
10.8	13	9.94		11.3	14.9					10.3	16.5									7.20456		17.2	13.5				15.1	6.81		15.1
10.8	13.1	10.2		11.6	15					10.4	16.5									7.25222		18.3	13.5				15.1	6.89		15.3
11	13.3	10.3		11.6	15					10.4	16.5									7.39025		49.5	13.5				15.2	6.95		15.5
11.1	13.4	10.3		11.6	15.1					10.7	16.8									7.43054		52.3	13.7				15.4	7.17		15.5
11.1	13.5	10.3		11.6	15.2					10.8	17.2									7.50129			13.8				15.8	7.17		15.7
11.2	13.5	10.5		11.6	15.2					10.8	17.2									7.50129			13.8				15.9	7.32		15.9
11.2	13.7	10.7		11.7	15.8					10.8	17.7									7.58351			14.3				15.9	7.33		16.8
11.3	13.7	10.8		11.8	15.9					10.9	17.8									8.00202			14.5				16	7.44		20.1
11.3	13.8	10.9		11.9	16					10.9	18.1									8.05636			14.7				16.3	7.52		22.3
11.3	13.9	11.2		12.2	16					10.9	20									8.06776			15.2				16.6	7.53		23.8
11.6	13.9	11.6		12.2	16.1					11	20.5									8.20607			18.4				17	7.76		24.7
11.7	13.9	11.8		12.4	16.2					11	20.8									8.21446			19.8				17.1	7.76		35.1
11.8	14.1	12.1		12.5	16.3					11.2	21.1									8.36957			23.4				17.2	7.86
11.9	14.4	12.1		12.6	16.6					11.2	22.2									8.38327			27.5				17.7	8.09
12	14.5	12.2		13.6	16.7					11.3	22.3									8.44333							18.6	8.18
12.1	14.7	12.3			16.7					11.3										8.62632							19	8.23
12.1	14.7	14.3			16.9					11.5										8.72427							21.1	8.27
12.2	15	14.8			16.9					11.6										8.81072							21.5	8.32
12.3	15				17					11.6										8.83675							26.3	8.36
12.4	15.1				17.1					11.8										9.15587								8.48
12.5	15.2				17.3					11.8										9.2034								8.55
12.5	15.2				17.7					12.1										9.24573								8.61
12.6	15.7				18.1					12.6										9.27549								8.63
12.6	15.9				18.1					12.8										9.57761								8.66
12.7	15.9				18.5					12.9										9.72987								8.66
12.7	16				18.7					13										9.74166								8.67
12.8	16.2				18.9					13										10.0732								8.78
12.8	16.4				19.3					13										10.7161								8.88
12.9	17.2				19.6					13.7										10.7866								8.88
12.9	18				20.6					14.7										10.8376								9.28
13.2	18.1				21.9					15.7										10.987								9.41
13.5	18.1				24.1					16.6										11.9041								9.41
13.9	18.1																			11.9445								9.45
13.9	18.6																			12.4602								9.49
13.9	22.1																			12.6958								9.63
14.5	22.6																			12.895								9.68
14.9	22.8																			13.4136								9.68
15.2	23																			13.577								9.72
15.3	23.2																			15.9954								9.91
15.3	29.4																			8.82635								9.94
15.8																				9.21837								10.4
16.5																				9.69914								10.8
17.3																				10.1164								10.8
17.4																				10.1164								11
18.8																				10.1549								11
																				10.3764								11.2
																				10.9115								11.6
																				10.9829								12.2
																				11.1448								12.6
																				11.4136								13
																				11.4377								13.7
																				11.6604								14.3
																				11.8247								15.4
																				12.1391								15.8
																				13.5549
																				14.5487
																				16.6787
																				6.37227
																				6.54299
																				6.8884
																				7.80146
																				8.03353
																				8.07061
																				8.49215
																				8.5407
																				8.72427
																				9.24573
																				9.87979
																				9.92848
																				10.7866
																				11.0058
																				11.5117
																				12.0784
																				12.4602
																				18.7872
																				21.6625
																				22.0794

## Sheet: angiogenic factors mRNA (2)
	rat number	GDPAH ct	VEGF ct	Flt1 ct	Flk1 ct	Tie2 ct	Ang1 ct	Ang2 ct		VEGF	Flt1	Flk1	tie2	Ang1	Ang2		controlVEGF	controlFlt1	controlFlk1	controltie2	controlAng1	controlAng2		△△Ct VEGF	△△Ct Flt1	△△Ct Flk1	△△Ct tie2	△△Ct Ang1	△△Ct Ang2		2△△Ct VEGF	2△△Ct Flt1	2△△Ct Flk1	2△△Ct tie2	2△△Ct Ang1	2△△Ct Ang2
Test batch 1	N2	16.9215	22.1094	24.9473	29.5103	26.1598	24.2198	22.3613		5.18792	8.02578	12.5888	9.23837	7.29828	5.43983		5.18792	8.02578	12.5888	9.23837	9.66352	7.41763		0	0	0	0	2.36525	1.97781		1	1	1	1	5.1524	3.93894
	M-NP13	15.4374	21.716	23.3131	30.6515	25.2561	26.6068	23.6096		6.27862	7.87565	15.2141	9.81864	11.1694	8.17214		5.18792	8.02578	12.5888	9.23837	9.66352	7.41763		-1.0907	0.150131	-2.62526	-0.580271	-1.50589	-0.754501		0.469533	1.10967	0.162076	0.668838	0.352114	0.592751
	M-NP2	15.4286	22.0954	24.0732	29.5648	26.3702	27.3209	24.675		6.66678	8.64458	14.1362	10.9416	11.8923	9.24635		5.18792	8.02578	12.5888	9.23837	9.66352	7.41763		-1.47886	-0.618802	-1.54737	-1.70319	-2.22877	-1.82872		0.358772	0.651211	0.342133	0.307106	0.21334	0.281514
	N1	16.5653	21.0418	24.3654	30.0891	24.9849	26.2288	23.5336		4.47656	7.80017	13.5239	8.41969	9.66352	6.9683		5.18792	8.02578	12.5888	9.23837	9.66352	7.41763		0.711351	0.225613	-0.935047	0.818686	0	0.449338		1.63734	1.16927	0.523025	1.7638	1	1.36541
	N4	17.059	21.9047	23.845	29.4527	25.8701	27.4142	25.131		4.84573	6.78597	12.3937	8.81106	10.3552	8.07199		5.18792	8.02578	12.5888	9.23837	9.66352	7.41763		0.342184	1.23981	0.195133	0.427315	-0.691683	-0.654353		1.26767	2.36168	1.14483	1.34473	0.619131	0.63536
	N7	19.6623	23.933	26.5427	32.0989	28.5289	29.7876	26.3549		4.2707	6.88046	12.4367	8.86666	10.1253	6.69264		5.18792	8.02578	12.5888	9.23837	9.66352	7.41763		0.917219	1.14532	0.152151	0.37171	-0.4618	0.724992		1.88847	2.21196	1.11123	1.29389	0.72608	1.65289
	M-NP3	17.5421	22.1433	23.8313	30.7972	25.738	27.4391	24.9598		4.6012	6.28913	13.2551	8.19588	9.89702	7.41763		5.18792	8.02578	12.5888	9.23837	9.66352	7.41763		0.586714	1.73665	-0.666257	1.04249	-0.233491	0		1.50182	3.3326	0.630139	2.05978	0.850574	1
	M-NP12	14.9772	21.3232	23.3577	30.0803	25.2088	26.4718	24.4684		6.34598	8.3805	15.1031	10.2316	11.4946	9.49119		5.18792	8.02578	12.5888	9.23837	9.66352	7.41763		-1.15806	-0.354722	-2.5143	-0.993221	-1.8311	-2.07356		0.448115	0.78202	0.175034	0.502355	0.28105	0.237573
	M-SP3	15.4611	22.2501	24.1981	30.8381	26.2911	27.3317	24.9631		6.78909	8.73702	15.377	10.83	11.8706	9.50204		5.18792	8.02578	12.5888	9.23837	9.66352	7.41763		-1.60117	-0.711238	-2.78818	-1.59166	-2.20711	-2.0844		0.329609	0.610796	0.144769	0.33179	0.216568	0.235794
	M-NP1	17.6949	22.8795	24.9322	27.2176	26.9179	28.9285	25.3017		5.18463	7.23731	9.52267	9.22307	11.2336	7.60684		5.18792	8.02578	12.5888	9.23837	9.66352	7.41763		0.00328827	0.788469	3.06615	0.0153027	-1.57008	-0.189204		1.00228	1.72724	8.37536	1.01066	0.336789	0.877089
	M-NP4	16.726	21.3008	25.1882	29.5926	25.4156	26.7511	23.5673		4.57478	8.46221	12.8666	8.68959	10.0251	6.8413		5.18792	8.02578	12.5888	9.23837	9.66352	7.41763		0.613134	-0.436426	-0.277769	0.548782	-0.361559	0.576331		1.52958	0.738963	0.824866	1.46285	0.778323	1.49105
	M-NP5	16.247	21.0205	23.8618	30.4906	24.9411	26.1722	23.2533		4.77345	7.61474	14.2435	8.69408	9.92516	7.00633		5.18792	8.02578	12.5888	9.23837	9.66352	7.41763		0.414469	0.411037	-1.65472	0.544287	-0.261631	0.411307		1.33281	1.32964	0.317598	1.4583	0.834144	1.32989
	N8	19.3063	23.1988	26.9946	31.4822	28.4967	29.2364	26.0761		3.89244	7.6883	12.1759	9.19038	9.93006	6.7698		5.18792	8.02578	12.5888	9.23837	9.66352	7.41763		1.29548	0.337479	0.412952	0.0479927	-0.266537	0.647832		2.45458	1.26355	1.33141	1.03383	0.831313	1.56681
	N3	16.4945	21.2937	24.4711	30.3031	25.6649	26.8316	24.0066		4.79924	7.97666	13.8086	9.17045	10.3372	7.51212		5.18792	8.02578	12.5888	9.23837	9.66352	7.41763		0.388678	0.0491199	-1.21977	0.0679226	-0.673649	-0.0944834		1.30919	1.03463	0.429352	1.04821	0.626919	0.936608
	M-SP4	16.6126	23.4244	25.568	31.863	27.5328	27.8815	25.9677		6.81179	8.95535	15.2504	10.9202	11.2688	9.35512		5.18792	8.02578	12.5888	9.23837	9.66352	7.41763		-1.62387	-0.929569	-2.66156	-1.68184	-1.60532	-1.93749		0.324464	0.525015	0.158049	0.311685	0.328662	0.261071
Test batch 2	M-NP14	17.7757	22.0773	22.9801	29.7963	26.5092	25.1739	24.797		4.30157	5.20441	12.0206	8.73348	7.3982	7.02125		4.84654	4.57689	8.73806	7.55091	7.69837	7.646		0.544971	-0.627525	-3.28254	-1.18257	0.300165	0.624748		1.45899	0.647286	0.102768	0.440566	1.23129	1.54194
	M-NP15	17.9595	22.9016	23.3452	30.8056	26.8799	26.1604	25.8065		4.94212	5.38574	12.8461	8.92041	8.20087	7.84701		4.84654	4.57689	8.73806	7.55091	7.69837	7.646		-0.0955868	-0.808855	-4.10806	-1.3695	-0.502499	-0.201014		0.935892	0.570835	0.0579896	0.387025	0.705883	0.869939
	N5	18.3268	23.1734	22.9037	27.0649	25.8778	26.0252	25.9728		4.84654	4.57689	8.73806	7.55091	7.69837	7.646		4.84654	4.57689	8.73806	7.55091	7.69837	7.646		0	0	0	0	0	0		1	1	1	1	1	1
	M-SP2	16.5922	21.7078	22.1069	30.7627	26.1865	24.5248	24.6455		5.11557	5.51466	14.1705	9.59429	7.93261	8.05328		4.84654	4.57689	8.73806	7.55091	7.69837	7.646		-0.269032	-0.937775	-5.4324	-2.04338	-0.234243	-0.407282		0.829876	0.522037	0.0231572	0.242595	0.850131	0.754043
	M-NP18	17.3424	21.42	22.3573	31.9482	25.5414	24	24.8272		4.07758	5.01483	14.6058	8.19896	6.65757	7.48477		4.84654	4.57689	8.73806	7.55091	7.69837	7.646		0.768959	-0.437943	-5.86775	-0.64805	1.0408	0.161228		1.70404	0.738187	0.017125	0.638142	2.05738	1.11824
	N6	16.1104	20.4122	20.3498	31.1114	24.2837	22.526	23.9495		4.30182	4.23936	15.001	8.17335	6.41564	7.83909		4.84654	4.57689	8.73806	7.55091	7.69837	7.646		0.544718	0.337524	-6.26298	-0.622438	1.28273	-0.193089		1.45873	1.26359	0.0130213	0.649572	2.43298	0.874731
	M-NP7	16.5571	21.371	21.7417	27.5582	25.5527	24.4157	24.0971		4.81396	5.18463	11.0011	8.99566	7.85858	7.53998		4.84654	4.57689	8.73806	7.55091	7.69837	7.646		0.0325775	-0.607746	-2.26303	-1.44475	-0.160206	0.106024		1.02284	0.656221	0.208334	0.367355	0.894897	1.07626
	M-NP9	16.7032	21.3657	21.4693	29.6636	25.6247	24.8454	24.6046		4.66255	4.76612	12.9605	8.92156	8.14223	7.90145		4.84654	4.57689	8.73806	7.55091	7.69837	7.646		0.183987	-0.18923	-4.2224	-1.37065	-0.443855	-0.255447		1.13602	0.877074	0.0535713	0.386717	0.735167	0.837727
	M-NP16	16.9227	21.4705	22.0613	29.9437	25.8822	24.9326	24.8898		4.54778	5.13856	13.021	8.95947	8.00995	7.96713		4.84654	4.57689	8.73806	7.55091	7.69837	7.646		0.298756	-0.56167	-4.28297	-1.40856	-0.311581	-0.321127		1.23008	0.677517	0.0513686	0.376687	0.805758	0.800444
	M-NP11	17.5511	21.9407	23.2622	32.1827	26.473	25.0451	24.3637		4.38952	5.71111	14.6316	8.92187	7.494	6.81256		4.84654	4.57689	8.73806	7.55091	7.69837	7.646		0.457014	-1.13423	-5.89352	-1.37096	0.20437	0.833443		1.3727	0.455579	0.0168219	0.386634	1.15218	1.78193
	M-NP17	17.5315	21.9921	23.0631	32.0695	26.2934	25.3647	25.0542		4.4606	5.53158	14.5381	8.76193	7.83316	7.52269		4.84654	4.57689	8.73806	7.55091	7.69837	7.646		0.385933	-0.954691	-5.79999	-1.21103	-0.134793	0.12331		1.3067	0.515952	0.0179485	0.431962	0.9108	1.08923
	M-NP6	15.9301	20.7699	21.7237	29.419	24.5806	23.4285	23.8999		4.83976	5.79366	13.489	8.65046	7.49839	7.96981		4.84654	4.57689	8.73806	7.55091	7.69837	7.646		0.00677204	-1.21677	-4.75089	-1.09956	0.199977	-0.323812		1.00471	0.430244	0.0371397	0.46666	1.14868	0.798956
	M-NP19	17.3194	21.557	22.6251	31.4684	26.0743	24.7095	24.5715		4.2376	5.30572	14.149	8.75488	7.39014	7.25214		4.84654	4.57689	8.73806	7.55091	7.69837	7.646		0.608936	-0.72883	-5.41095	-1.20397	0.308226	0.393856		1.52513	0.603393	0.0235039	0.43408	1.23818	1.3139
	M-NP8	15.9792	20.7407	21.3932	30.2382	24.0981	23.2368	24.7922		4.7615	5.414	14.259	8.11892	7.25755	8.81296		4.84654	4.57689	8.73806	7.55091	7.69837	7.646		0.085032	-0.837116	-5.52092	-0.56801	0.440815	-1.16697		1.06071	0.559762	0.021779	0.674547	1.35737	0.445357
	M-SP1	16.4573	21.8693	21.9449	29.6345	25.0543	24.7966	25.1485		5.41198	5.48759	13.1771	8.59699	8.33927	8.69113		4.84654	4.57689	8.73806	7.55091	7.69837	7.646		-0.565441	-0.910704	-4.43906	-1.04608	-0.640898	-1.04513		0.675749	0.531926	0.046101	0.484281	0.641314	0.484602
	M-NP10	15.9586	20.9728	21.9331	30.2382	24.9821	24.1377	25.1239		5.01415	5.97452	14.2796	9.02349	8.17905	9.16526		4.84654	4.57689	8.73806	7.55091	7.69837	7.646		-0.167614	-1.39763	-5.54152	-1.47258	-0.480684	-1.51926		0.890314	0.379551	0.0214702	0.360338	0.716638	0.348864
	M-SP5	16.742	22.0647	21.9778	30.126	25.9011	24.908	25.0614		5.3227	5.23587	13.384	9.15917	8.16599	8.31948		4.84654	4.57689	8.73806	7.55091	7.69837	7.646		-0.476168	-0.658987	-4.64596	-1.60826	-0.467624	-0.673479		0.718885	0.633323	0.0399417	0.327994	0.723155	0.626993
